# Supplementary material for: Hexaaqua­nickel(II) bis­[4-(2-hydroxy­benzyl­ideneamino)benzene­sulfonate]
Source: Acta Crystallogr Sect E Struct Rep Online. 2008 Jun 7;64(Pt 7):m893. doi: 10.1107/S1600536808015262 (PMC2961879; doi:10.1107/S1600536808015262)
Supplement: Supplementary file 1 [file e-64-0m893-sup1.cif]

##############################################################################
###                                                                        ###
###        Electronic paper (Acta Crystallographica Section E)             ###
###                                                                        ###
##############################################################################
#                                                                            #
# This CIF contains the data in a paper accepted for publication in Acta     #
# Crystallographica Section E. It conforms to the requirements of Notes      #
# for Authors for Section E, and has been peer reviewed under the auspices   #
# of the IUCr Commission on Journals.                                        #
#                                                                            #
# Full details of the Crystallographic Information File format               #
# are given in the paper "The Crystallographic Information File (CIF):       #
# a New Standard Archive File for Crystallography" by S. R. Hall, F. H.      #
# Allen and I. D. Brown [Acta Cryst. (1991), A47, 655-685].                  #
#                                                                            #
# The current version of the core CIF dictionary is obtainable from          #
# ftp://ftp.iucr.org/pub/cif_core.dic. The current version number is 2.4.    #
#                                                                            #
# Software is freely available for graphical display of the structure(s) in  #
# this CIF.  For information consult the CIF home page http://www.iucr.org/  #
# cif/home.html                                                              #
#                                                                            #
# This file may be used for bona fide research purposes within the           #
# scientific community so long as proper attribution is given to the journal # 
# article from which it was obtained.                                        #
#                                                                            #
##############################################################################
                                             
data_global
_audit_creation_method     'form.cif (version 2.0)'
_journal_data_validation_number     ?
_journal_date_recd_electronic     2008-05-16
_journal_date_accepted     2008-05-21
_journal_name_full     'Acta Crystallographica, Section E'
_journal_year     2008
_journal_volume     64
_journal_issue      7
_journal_page_first     m893
_journal_page_last     m893
_journal_paper_category     QM
_journal_coeditor_code     AT2568
_publ_contact_author_name     'Prof. Tai xishi'
_publ_contact_author_address
;
      Department of Chemistry and Chemical Engineering,
      Weifang University,
      Weifang 261061,
      People's Republic of China
;
_publ_contact_author_email     taixishi@lzu.edu.cn
_publ_contact_author_fax     '(+86)536 8785157'
_publ_contact_author_phone     '(+86)536 8785283'
_publ_section_title
;
Hexaaquanickel(II) bis[4-(2-hydroxybenzylideneamino)benzenesulfonate]
;
loop_
    _publ_author_name
    _publ_author_footnote
    _publ_author_address
    'Xi-Shi Tai' ?
;     Department of Chemistry and Chemical Engineering,
      Weifang University, Weifang 261061,
      People's Republic of China
;
    'Jun Xu' ?
;     Weifang Institute of Supervision and Inspection
      on Product Quality, Weifang 261031,
      People's Republic of China
;
    'Yi-Min Feng' ?
;     Department of Chemistry and Chemical Engineering,
      Weifang University, Weifang 261061,
      People's Republic of China
;
    'Zu-Pei Liang' ?
;     Department of Chemistry and Chemical Engineering,
      Weifang University, Weifang 261061,
      People's Republic of China
;
data_I
_audit_creation_method     SHELXL-97
_chemical_name_systematic
;
Hexaaquanickel(II) bis[4-(2-hydroxybenzylideneamino)benzenesulfonate]
;
_chemical_name_common     ?
_chemical_formula_moiety     ?
_chemical_formula_sum     'C26 H32 N2 Ni O14 S2'
_chemical_formula_iupac     '[Ni (H2 O)6] (C13 H10 N O4 S)2'
_chemical_formula_weight     719.37
_chemical_melting_point     ?
_symmetry_cell_setting     monoclinic
_symmetry_space_group_name_H-M     'P 21/c'
_symmetry_space_group_name_Hall     '-P 2ybc'
loop_
    _symmetry_equiv_pos_as_xyz
    'x, y, z'
    '-x, y+1/2, -z+1/2'
    '-x, -y, -z'
    'x, -y-1/2, z-1/2'
_cell_length_a     6.3047(6)
_cell_length_b     35.193(3)
_cell_length_c     9.3536(10)
_cell_angle_alpha     90.00
_cell_angle_beta     131.822(2)
_cell_angle_gamma     90.00
_cell_volume     1546.6(3)
_cell_formula_units_Z     2
_cell_measurement_reflns_used     4537
_cell_measurement_theta_min     2.894
_cell_measurement_theta_max     27.662
_cell_measurement_temperature     298(2)
_exptl_crystal_description     block
_exptl_crystal_colour     colourless
_exptl_crystal_size_max     0.43
_exptl_crystal_size_mid     0.38
_exptl_crystal_size_min     0.25
_exptl_crystal_density_diffrn     1.545
_exptl_crystal_density_meas     ?
_exptl_crystal_density_method     'not measured'
_exptl_crystal_F_000     748
_exptl_absorpt_coefficient_mu     0.834
_exptl_absorpt_correction_type     multi-scan
_exptl_absorpt_process_details     '(SADABS; Bruker, 2000)'
_exptl_absorpt_correction_T_min     0.7157
_exptl_absorpt_correction_T_max     0.8187
_exptl_special_details
;
;
_diffrn_ambient_temperature     298(2)
_diffrn_radiation_type     MoK\a
_diffrn_radiation_wavelength     0.71073
_diffrn_radiation_source     'fine-focus sealed tube'
_diffrn_radiation_monochromator     graphite
_diffrn_measurement_device_type     'Bruker SMART CCD area-detector'
_diffrn_measurement_method     '\f and \w'
_diffrn_detector_area_resol_mean     ?
_diffrn_reflns_number     7465
_diffrn_reflns_av_R_equivalents     0.0321
_diffrn_reflns_av_sigmaI/netI     0.0347
_diffrn_reflns_theta_min     2.31
_diffrn_reflns_theta_max     25.01
_diffrn_reflns_theta_full     25.01
_diffrn_measured_fraction_theta_max     0.974
_diffrn_measured_fraction_theta_full     0.974
_diffrn_reflns_limit_h_min     -7
_diffrn_reflns_limit_h_max     5
_diffrn_reflns_limit_k_min     -41
_diffrn_reflns_limit_k_max     40
_diffrn_reflns_limit_l_min     -9
_diffrn_reflns_limit_l_max     11
_diffrn_standards_number     ?
_diffrn_standards_interval_count     ?
_diffrn_standards_interval_time     ?
_diffrn_standards_decay_%     ?
_refine_special_details
;
Refinement of <i>F</i>^2^ against ALL reflections. The weighted <i>R</i>-factor
<i>wR</i> and goodness of fit <i>S</i> are based on <i>F</i>^2^, conventional
<i>R</i>-factors <i>R</i> are based on <i>F</i>, with <i>F</i> set to zero for
negative <i>F</i>^2^. The threshold expression of <i>F</i>^2^ >
\s(<i>F</i>^2^) is used only for calculating <i>R</i>-factors(gt) <i>etc</i>.
and is not relevant to the choice of reflections for refinement.
<i>R</i>-factors based on <i>F</i>^2^ are statistically about twice as large
as those based on <i>F</i>, and <i>R</i>- factors based on ALL data will be
even larger.
;
_reflns_number_total     2661
_reflns_number_gt     2428
_reflns_threshold_expression     I>2\s(I)
_refine_ls_structure_factor_coef     Fsqd
_refine_ls_matrix_type     full
_refine_ls_R_factor_all     0.0725
_refine_ls_R_factor_gt     0.0669
_refine_ls_wR_factor_gt     0.1349
_refine_ls_wR_factor_ref     0.1372
_refine_ls_goodness_of_fit_ref     1.278
_refine_ls_restrained_S_all     1.278
_refine_ls_number_reflns     2661
_refine_ls_number_parameters     205
_refine_ls_number_restraints     0
_refine_ls_hydrogen_treatment     constr
_refine_ls_weighting_scheme     calc
_refine_ls_weighting_details
         'calc w=1/[\s^2^(Fo^2^)+(0.0161P)^2^+4.8144P] where P=(Fo^2^+2Fc^2^)/3'
_atom_sites_solution_hydrogens     geom
_atom_sites_solution_primary     direct
_atom_sites_solution_secondary     difmap
_refine_ls_shift/su_max     0.000
_refine_ls_shift/su_mean     0.000
_refine_diff_density_max     0.319
_refine_diff_density_min     -0.998
_refine_ls_extinction_method     none
_refine_ls_extinction_coef     ?
loop_
    _atom_type_symbol
    _atom_type_description
    _atom_type_scat_dispersion_real
    _atom_type_scat_dispersion_imag
    _atom_type_scat_source
    'C' 'C' 0.0033 0.0016
                         'International Tables Vol C Tables 4.2.6.8 and 6.1.1.4'
    'H' 'H' 0.0000 0.0000
                         'International Tables Vol C Tables 4.2.6.8 and 6.1.1.4'
    'N' 'N' 0.0061 0.0033
                         'International Tables Vol C Tables 4.2.6.8 and 6.1.1.4'
    'O' 'O' 0.0106 0.0060
                         'International Tables Vol C Tables 4.2.6.8 and 6.1.1.4'
    'Ni' 'Ni' 0.3393 1.1124
                         'International Tables Vol C Tables 4.2.6.8 and 6.1.1.4'
    'S' 'S' 0.1246 0.1234
                         'International Tables Vol C Tables 4.2.6.8 and 6.1.1.4'
_computing_data_collection     'SMART (Bruker, 2000)'
_computing_cell_refinement     'SAINT (Bruker, 2000)'
_computing_data_reduction     'SAINT (Bruker, 2000)'
_computing_structure_solution     'SHELXS97 (Sheldrick, 2008)'
_computing_structure_refinement     'SHELXL97 (Sheldrick, 2008)'
_computing_molecular_graphics     'SHELXTL (Sheldrick, 2008)'
_computing_publication_material     'SHELXTL (Sheldrick, 2008)'
loop_
    _atom_site_type_symbol
    _atom_site_label
    _atom_site_fract_x
    _atom_site_fract_y
    _atom_site_fract_z
    _atom_site_U_iso_or_equiv
    _atom_site_adp_type
    _atom_site_calc_flag
    _atom_site_refinement_flags
    _atom_site_occupancy
    _atom_site_disorder_assembly
    _atom_site_disorder_group
    Ni Ni1 0.5000 1.0000 1.0000 0.0310(2) Uani d S 1 . .
    N N1 0.4029(11) 0.76969(14) 0.4874(8) 0.0565(13) Uani d . 1 . .
    O O1 0.3354(7) 0.95021(11) 0.3248(5) 0.0486(10) Uani d . 1 . .
    O O2 0.6843(8) 0.94957(11) 0.6726(5) 0.0462(9) Uani d . 1 . .
    O O3 0.8302(7) 0.93929(10) 0.4933(5) 0.0392(8) Uani d . 1 . .
    O O4 0.0669(10) 0.71618(13) 0.4256(8) 0.0767(14) Uani d . 1 . .
    H H4 0.1257 0.7379 0.4400 0.115 Uiso d R 1 . .
    O O5 0.2072(7) 0.97532(11) 0.9978(5) 0.0474(9) Uani d . 1 . .
    H H5A 0.2819 0.9621 1.0975 0.071 Uiso d R 1 . .
    H H5B 0.0852 0.9623 0.8972 0.071 Uiso d R 1 . .
    O O6 0.7945(8) 0.96016(12) 1.1929(6) 0.0549(11) Uani d . 1 . .
    H H6A 0.8124 0.9592 1.2913 0.082 Uiso d R 1 . .
    H H6B 0.9559 0.9642 1.2273 0.082 Uiso d R 1 . .
    O O7 0.3791(8) 0.96590(13) 0.7796(6) 0.0600(12) Uani d . 1 . .
    H H7A 0.4709 0.9703 0.7444 0.090 Uiso d R 1 . .
    H H7B 0.2009 0.9665 0.6838 0.090 Uiso d R 1 . .
    S S1 0.6046(2) 0.93471(4) 0.49681(17) 0.0319(3) Uani d . 1 . .
    C C1 0.5566(9) 0.88532(14) 0.4986(7) 0.0313(10) Uani d . 1 . .
    C C2 0.6556(12) 0.86005(16) 0.4406(8) 0.0451(13) Uani d . 1 . .
    H H2 0.7524 0.8689 0.4039 0.054 Uiso calc R 1 . .
    C C3 0.6082(14) 0.82145(16) 0.4382(9) 0.0529(15) Uani d . 1 . .
    H H3 0.6758 0.8042 0.4012 0.063 Uiso calc R 1 . .
    C C4 0.4623(12) 0.80853(16) 0.4899(9) 0.0483(14) Uani d . 1 . .
    C C5 0.3614(13) 0.83417(16) 0.5454(9) 0.0509(15) Uani d . 1 . .
    H H5 0.2614 0.8253 0.5795 0.061 Uiso calc R 1 . .
    C C6 0.4079(12) 0.87246(15) 0.5503(8) 0.0438(13) Uani d . 1 . .
    H H6 0.3404 0.8896 0.5878 0.053 Uiso calc R 1 . .
    C C7 0.5721(13) 0.74368(17) 0.5168(9) 0.0525(15) Uani d . 1 . .
    H H7 0.7384 0.7507 0.5446 0.063 Uiso calc R 1 . .
    C C8 0.5084(15) 0.70327(16) 0.5074(9) 0.0527(14) Uani d . 1 . .
    C C9 0.2544(14) 0.69149(18) 0.4569(9) 0.0589(17) Uani d . 1 . .
    C C10 0.1982(16) 0.65268(18) 0.4407(9) 0.0643(18) Uani d . 1 . .
    H H10 0.0295 0.6445 0.4068 0.077 Uiso calc R 1 . .
    C C11 0.3845(17) 0.6265(2) 0.4733(9) 0.068(2) Uani d . 1 . .
    H H11 0.3396 0.6008 0.4588 0.082 Uiso calc R 1 . .
    C C12 0.6424(19) 0.6376(2) 0.5281(11) 0.077(2) Uani d . 1 . .
    H H12 0.7726 0.6196 0.5549 0.092 Uiso calc R 1 . .
    C C13 0.7008(15) 0.67614(18) 0.5417(9) 0.0610(17) Uani d . 1 . .
    H H13 0.8689 0.6840 0.5739 0.073 Uiso calc R 1 . .
loop_
    _atom_site_aniso_label
    _atom_site_aniso_U_11
    _atom_site_aniso_U_22
    _atom_site_aniso_U_33
    _atom_site_aniso_U_12
    _atom_site_aniso_U_13
    _atom_site_aniso_U_23
    Ni1 0.0214(4) 0.0436(5) 0.0287(4) -0.0007(4) 0.0170(4) -0.0012(4)
    N1 0.060(3) 0.044(3) 0.061(3) -0.010(2) 0.038(3) -0.004(2)
    O1 0.0284(19) 0.064(2) 0.048(2) 0.0099(18) 0.0234(19) 0.0211(19)
    O2 0.042(2) 0.056(2) 0.051(2) -0.0096(18) 0.035(2) -0.0105(18)
    O3 0.0269(17) 0.055(2) 0.041(2) -0.0029(16) 0.0250(16) 0.0003(17)
    O4 0.056(3) 0.059(3) 0.094(4) -0.008(2) 0.042(3) 0.002(3)
    O5 0.0309(19) 0.074(3) 0.035(2) -0.0104(19) 0.0206(17) -0.0005(19)
    O6 0.038(2) 0.082(3) 0.055(3) 0.018(2) 0.035(2) 0.025(2)
    O7 0.036(2) 0.100(3) 0.053(3) -0.023(2) 0.033(2) -0.033(2)
    S1 0.0229(6) 0.0420(7) 0.0311(6) -0.0014(5) 0.0181(5) 0.0003(5)
    C1 0.021(2) 0.041(3) 0.027(2) -0.004(2) 0.014(2) -0.002(2)
    C2 0.053(3) 0.049(3) 0.047(3) -0.003(3) 0.039(3) -0.004(3)
    C3 0.066(4) 0.046(3) 0.054(4) -0.006(3) 0.043(3) -0.012(3)
    C4 0.041(3) 0.046(3) 0.049(3) -0.007(3) 0.026(3) 0.001(3)
    C5 0.054(4) 0.046(3) 0.068(4) -0.004(3) 0.047(4) 0.001(3)
    C6 0.053(3) 0.044(3) 0.053(3) -0.004(3) 0.043(3) 0.001(3)
    C7 0.050(4) 0.056(4) 0.048(4) -0.014(3) 0.031(3) -0.009(3)
    C8 0.059(4) 0.045(3) 0.047(3) -0.008(3) 0.032(3) -0.008(3)
    C9 0.050(4) 0.049(4) 0.048(4) -0.003(3) 0.021(3) 0.002(3)
    C10 0.065(4) 0.049(4) 0.055(4) -0.014(3) 0.030(4) -0.002(3)
    C11 0.082(5) 0.050(4) 0.051(4) -0.013(4) 0.035(4) 0.000(3)
    C12 0.098(6) 0.049(4) 0.079(5) 0.000(4) 0.057(5) 0.002(4)
    C13 0.068(4) 0.052(4) 0.063(4) -0.007(3) 0.044(4) -0.007(3)
_geom_special_details
;
All e.s.d.'s (except the e.s.d. in the dihedral angle between two l.s. planes)
are estimated using the full covariance matrix. The cell e.s.d.'s are taken
into account individually in the estimation of e.s.d.'s in distances, angles
and torsion angles; correlations between e.s.d.'s in cell parameters are only
used when they are defined by crystal symmetry. An approximate (isotropic)
treatment of cell e.s.d.'s is used for estimating e.s.d.'s involving l.s.
planes.
;
loop_
    _geom_bond_atom_site_label_1
    _geom_bond_atom_site_label_2
    _geom_bond_site_symmetry_2
    _geom_bond_distance
    _geom_bond_publ_flag
    Ni1 O5 3_677 2.028(3) ?
    Ni1 O5 . 2.028(3) ?
    Ni1 O7 3_677 2.043(4) ?
    Ni1 O7 . 2.043(4) ?
    Ni1 O6 . 2.049(4) ?
    Ni1 O6 3_677 2.049(4) ?
    N1 C7 . 1.288(8) ?
    N1 C4 . 1.414(7) ?
    O1 S1 . 1.458(4) ?
    O2 S1 . 1.459(4) ?
    O3 S1 . 1.454(3) ?
    O4 C9 . 1.333(8) ?
    O4 H4 . 0.8209 ?
    O5 H5A . 0.8494 ?
    O5 H5B . 0.8492 ?
    O6 H6A . 0.8500 ?
    O6 H6B . 0.8498 ?
    O7 H7A . 0.8497 ?
    O7 H7B . 0.8504 ?
    S1 C1 . 1.767(5) ?
    C1 C6 . 1.387(7) ?
    C1 C2 . 1.388(7) ?
    C2 C3 . 1.388(8) ?
    C2 H2 . 0.9300 ?
    C3 C4 . 1.371(8) ?
    C3 H3 . 0.9300 ?
    C4 C5 . 1.389(8) ?
    C5 C6 . 1.373(8) ?
    C5 H5 . 0.9300 ?
    C6 H6 . 0.9300 ?
    C7 C8 . 1.465(8) ?
    C7 H7 . 0.9300 ?
    C8 C9 . 1.397(9) ?
    C8 C13 . 1.402(9) ?
    C9 C10 . 1.394(8) ?
    C10 C11 . 1.357(10) ?
    C10 H10 . 0.9300 ?
    C11 C12 . 1.396(10) ?
    C11 H11 . 0.9300 ?
    C12 C13 . 1.387(9) ?
    C12 H12 . 0.9300 ?
    C13 H13 . 0.9300 ?
loop_
    _geom_angle_atom_site_label_1
    _geom_angle_atom_site_label_2
    _geom_angle_atom_site_label_3
    _geom_angle_site_symmetry_1
    _geom_angle_site_symmetry_3
    _geom_angle
    _geom_angle_publ_flag
    O5 Ni1 O5 3_677 . 180.0(2) ?
    O5 Ni1 O7 3_677 3_677 90.78(15) ?
    O5 Ni1 O7 . 3_677 89.22(15) ?
    O5 Ni1 O7 3_677 . 89.22(15) ?
    O5 Ni1 O7 . . 90.78(15) ?
    O7 Ni1 O7 3_677 . 180.000(2) ?
    O5 Ni1 O6 3_677 . 89.99(15) ?
    O5 Ni1 O6 . . 90.01(15) ?
    O7 Ni1 O6 3_677 . 90.23(18) ?
    O7 Ni1 O6 . . 89.77(18) ?
    O5 Ni1 O6 3_677 3_677 90.01(15) ?
    O5 Ni1 O6 . 3_677 89.99(15) ?
    O7 Ni1 O6 3_677 3_677 89.77(18) ?
    O7 Ni1 O6 . 3_677 90.23(18) ?
    O6 Ni1 O6 . 3_677 180.000(3) ?
    C7 N1 C4 . . 120.7(5) ?
    C9 O4 H4 . . 109.5 ?
    Ni1 O5 H5A . . 112.9 ?
    Ni1 O5 H5B . . 112.8 ?
    H5A O5 H5B . . 110.6 ?
    Ni1 O6 H6A . . 111.7 ?
    Ni1 O6 H6B . . 111.9 ?
    H6A O6 H6B . . 109.6 ?
    Ni1 O7 H7A . . 113.0 ?
    Ni1 O7 H7B . . 112.9 ?
    H7A O7 H7B . . 110.5 ?
    O3 S1 O1 . . 111.7(2) ?
    O3 S1 O2 . . 112.3(2) ?
    O1 S1 O2 . . 112.5(2) ?
    O3 S1 C1 . . 106.6(2) ?
    O1 S1 C1 . . 107.3(2) ?
    O2 S1 C1 . . 105.9(2) ?
    C6 C1 C2 . . 120.8(5) ?
    C6 C1 S1 . . 119.0(4) ?
    C2 C1 S1 . . 120.2(4) ?
    C3 C2 C1 . . 119.0(5) ?
    C3 C2 H2 . . 120.5 ?
    C1 C2 H2 . . 120.5 ?
    C4 C3 C2 . . 120.4(5) ?
    C4 C3 H3 . . 119.8 ?
    C2 C3 H3 . . 119.8 ?
    C3 C4 C5 . . 119.9(5) ?
    C3 C4 N1 . . 123.2(6) ?
    C5 C4 N1 . . 116.9(5) ?
    C6 C5 C4 . . 120.6(5) ?
    C6 C5 H5 . . 119.7 ?
    C4 C5 H5 . . 119.7 ?
    C5 C6 C1 . . 119.1(5) ?
    C5 C6 H6 . . 120.4 ?
    C1 C6 H6 . . 120.4 ?
    N1 C7 C8 . . 121.5(6) ?
    N1 C7 H7 . . 119.3 ?
    C8 C7 H7 . . 119.3 ?
    C9 C8 C13 . . 119.8(6) ?
    C9 C8 C7 . . 121.0(6) ?
    C13 C8 C7 . . 119.1(6) ?
    O4 C9 C8 . . 122.0(6) ?
    O4 C9 C10 . . 119.4(6) ?
    C8 C9 C10 . . 118.6(7) ?
    C11 C10 C9 . . 121.4(7) ?
    C11 C10 H10 . . 119.3 ?
    C9 C10 H10 . . 119.3 ?
    C10 C11 C12 . . 120.9(7) ?
    C10 C11 H11 . . 119.5 ?
    C12 C11 H11 . . 119.5 ?
    C13 C12 C11 . . 118.7(8) ?
    C13 C12 H12 . . 120.6 ?
    C11 C12 H12 . . 120.6 ?
    C12 C13 C8 . . 120.5(7) ?
    C12 C13 H13 . . 119.7 ?
    C8 C13 H13 . . 119.7 ?
loop_
    _geom_torsion_atom_site_label_1
    _geom_torsion_atom_site_label_2
    _geom_torsion_atom_site_label_3
    _geom_torsion_atom_site_label_4
    _geom_torsion_site_symmetry_1
    _geom_torsion_site_symmetry_2
    _geom_torsion_site_symmetry_3
    _geom_torsion_site_symmetry_4
    _geom_torsion
    _geom_torsion_publ_flag
    O3 S1 C1 C6 . . . . 163.8(4) ?
    O1 S1 C1 C6 . . . . -76.3(5) ?
    O2 S1 C1 C6 . . . . 44.1(5) ?
    O3 S1 C1 C2 . . . . -19.0(5) ?
    O1 S1 C1 C2 . . . . 100.8(4) ?
    O2 S1 C1 C2 . . . . -138.8(4) ?
    C6 C1 C2 C3 . . . . -1.1(8) ?
    S1 C1 C2 C3 . . . . -178.2(4) ?
    C1 C2 C3 C4 . . . . 0.8(9) ?
    C2 C3 C4 C5 . . . . -0.1(10) ?
    C2 C3 C4 N1 . . . . 178.9(6) ?
    C7 N1 C4 C3 . . . . 29.9(9) ?
    C7 N1 C4 C5 . . . . -151.1(6) ?
    C3 C4 C5 C6 . . . . -0.4(10) ?
    N1 C4 C5 C6 . . . . -179.5(6) ?
    C4 C5 C6 C1 . . . . 0.2(9) ?
    C2 C1 C6 C5 . . . . 0.6(8) ?
    S1 C1 C6 C5 . . . . 177.7(4) ?
    C4 N1 C7 C8 . . . . -177.6(5) ?
    N1 C7 C8 C9 . . . . 3.2(10) ?
    N1 C7 C8 C13 . . . . -179.6(6) ?
    C13 C8 C9 O4 . . . . 179.1(6) ?
    C7 C8 C9 O4 . . . . -3.8(10) ?
    C13 C8 C9 C10 . . . . -0.4(10) ?
    C7 C8 C9 C10 . . . . 176.8(6) ?
    O4 C9 C10 C11 . . . . -179.3(6) ?
    C8 C9 C10 C11 . . . . 0.2(10) ?
    C9 C10 C11 C12 . . . . 1.3(11) ?
    C10 C11 C12 C13 . . . . -2.4(11) ?
    C11 C12 C13 C8 . . . . 2.2(10) ?
    C9 C8 C13 C12 . . . . -0.8(10) ?
    C7 C8 C13 C12 . . . . -178.0(6) ?
loop_
    _geom_hbond_atom_site_label_D
    _geom_hbond_atom_site_label_H
    _geom_hbond_atom_site_label_A
    _geom_hbond_site_symmetry_A
    _geom_hbond_distance_DH
    _geom_hbond_distance_HA
    _geom_hbond_distance_DA
    _geom_hbond_angle_DHA
    _geom_hbond_publ_flag
    O4 H4 N1 . 0.82 1.86 2.595(9) 148 yes
    O5 H5A O1 1_556 0.85 1.96 2.737(6) 151 yes
    O5 H5B O2 1_455 0.85 1.98 2.751(6) 150 yes
    O6 H6A O3 1_556 0.85 1.95 2.764(7) 161 yes
    O6 H6B O1 1_656 0.85 1.97 2.768(8) 156 yes
    O7 H7A O2 . 0.85 2.00 2.757(8) 148 yes
    O7 H7B O3 1_455 0.85 2.00 2.769(7) 150 yes
    C2 H2 O3 . 0.93 2.56 2.917(7) 104 yes
