# Supplementary material for: Hexaaqua­nickel(II) bis­[4-(2-hydroxy­benzyl­ideneamino)benzene­sulfonate]
Source: Acta Crystallogr Sect E Struct Rep Online. 2008 Jun 7;64(Pt 7):m893. doi: 10.1107/S1600536808015262 (PMC2961879; doi:10.1107/S1600536808015262)
Supplement: Supplementary file 2 [file e-64-0m893-Isup2.hkl]

# 
# h,k,l, Fc-squared, Fo-squared, sigma(Fo-squared) and status flag 
# 
data_I
_shelx_title ' 080228b                in P21/c' 
_shelx_refln_list_code          4 
_shelx_F_calc_maximum      302.68 
_exptl_crystal_F_000       748.00 
_reflns_d_resolution_high  0.8407 
 
loop_ 
 _symmetry_equiv_pos_as_xyz 
 'x, y, z' 
 '-x, y+1/2, -z+1/2' 
 '-x, -y, -z' 
 'x, -y-1/2, z-1/2' 
 
_cell_length_a     6.3047 
_cell_length_b    35.1931 
_cell_length_c     9.3536 
_cell_angle_alpha  90.000 
_cell_angle_beta  131.822 
_cell_angle_gamma  90.000 
 
_shelx_F_squared_multiplier     1.000 
 
loop_ 
 _refln_index_h 
 _refln_index_k 
 _refln_index_l 
 _refln_F_squared_calc 
 _refln_F_squared_meas 
 _refln_F_squared_sigma 
 _refln_observed_status 
   1   0   0    63372.76    58744.91   1594.34 o 
   2   0   0       25.64       41.01     12.84 o 
   3   0   0       56.81       66.20     10.19 o 
   4   0   0      145.84      105.49      9.37 o 
   5   0   0      204.31      153.55     22.26 o 
   1   1   0        2.59       37.92      4.62 o 
   2   1   0      557.82      492.17     11.29 o 
   3   1   0        0.80        9.67      3.13 o 
   4   1   0       56.54       44.31      5.72 o 
   5   1   0       12.87       23.25      9.31 o 
   1   2   0     1178.54     1133.35     22.96 o 
   2   2   0      606.90      689.97     14.45 o 
   3   2   0      663.99      607.95     13.12 o 
   4   2   0       11.81       32.59      6.49 o 
   5   2   0       11.72       -2.30      7.46 o 
   1   3   0     3614.33     3613.51     58.10 o 
   2   3   0       16.85       58.35     10.09 o 
   3   3   0      481.13      559.91     14.07 o 
   4   3   0      195.86      180.81      9.99 o 
   5   3   0        3.37        0.65      7.83 o 
   0   4   0     4111.15     3833.77     59.96 o 
   2   4   0     1356.07     1230.63     38.04 o 
   3   4   0     1933.65     1930.14     35.81 o 
   4   4   0      790.62      788.91     21.26 o 
   5   4   0      195.08      166.68     13.95 o 
   1   5   0     1089.82     1060.93     23.68 o 
   2   5   0       84.74      151.22     12.37 o 
   3   5   0       30.55      107.67     12.71 o 
   4   5   0      673.95      670.16     19.21 o 
   5   5   0        0.38       40.73      9.80 o 
   0   6   0     5618.39     4973.46     76.90 o 
   1   6   0     1207.64     1179.42     25.99 o 
   2   6   0       20.59       25.23      4.17 o 
   3   6   0     1020.84      899.79     19.60 o 
   4   6   0     1488.49     1384.53     31.15 o 
   5   6   0      650.02      582.86     19.72 o 
   1   7   0       10.88       20.27      9.76 o 
   2   7   0      118.34      167.90     23.25 o 
   3   7   0        0.19       73.32     16.25 o 
   4   7   0        7.84      125.43     18.43 o 
   5   7   0       27.76       95.92     10.36 o 
   0   8   0     2930.58     3033.52     53.22 o 
   1   8   0      883.14      861.49     24.95 o 
   2   8   0     4285.23     4126.95     67.75 o 
   3   8   0     1461.39     1404.24     35.62 o 
   4   8   0     1050.28      970.35     29.80 o 
   5   8   0      452.76      424.18     16.90 o 
   1   9   0      946.83      952.87     44.11 o 
   2   9   0      634.56      753.06     52.90 o 
   3   9   0      370.40      470.48     64.23 o 
   4   9   0      109.64      275.59     61.41 o 
   5   9   0       78.21      149.43     11.36 o 
   0  10   0     8360.37     8195.73    125.63 o 
   1  10   0       82.92       86.16     10.48 o 
   2  10   0     7057.98     7181.88    115.55 o 
   3  10   0     2899.23     2906.16     64.61 o 
   4  10   0     2267.07     2070.60     51.80 o 
   5  10   0      947.11      854.79     25.07 o 
   1  11   0     5897.16     5768.35    164.38 o 
   2  11   0     1062.17     1173.59    106.83 o 
   3  11   0      714.99      744.23     23.06 o 
   4  11   0      133.60      225.54     41.64 o 
   5  11   0       10.73       72.06      9.61 o 
   0  12   0     5959.64     5815.07     90.42 o 
   1  12   0      367.81      301.00      9.63 o 
   2  12   0     1519.70     1315.70     32.10 o 
   3  12   0      863.27      728.19     22.91 o 
   4  12   0      302.11      256.30     14.98 o 
   5  12   0      155.29      157.07     11.51 o 
   1  13   0     2235.52     2301.29     50.39 o 
   2  13   0      158.02      235.54     58.54 o 
   3  13   0       10.68       43.17     12.75 o 
   4  13   0      189.07      151.14     11.86 o 
   5  13   0       80.37       92.91     10.80 o 
   0  14   0      255.63      196.11      5.90 o 
   1  14   0      287.66      220.69      7.66 o 
   2  14   0     2900.86     2863.94     76.24 o 
   3  14   0      346.54      306.10     14.35 o 
   4  14   0       13.32       20.08      7.74 o 
   5  14   0       62.90       88.10     10.82 o 
   1  15   0     2212.96     2396.58     39.46 o 
   2  15   0      371.78      502.08     70.40 o 
   3  15   0        3.71       16.64      9.80 o 
   4  15   0      117.39       98.06     11.67 o 
   5  15   0       21.41       25.41      8.51 o 
   0  16   0     8474.10     8662.23    134.02 o 
   1  16   0    10710.55    10842.28    118.46 o 
   2  16   0     1578.97     1499.04     36.45 o 
   3  16   0      238.23      246.66     20.63 o 
   4  16   0        7.82        6.08      7.61 o 
   5  16   0       13.26       18.74      7.64 o 
   1  17   0      396.35      596.65     55.91 o 
   2  17   0      863.29      746.55     41.04 o 
   3  17   0     1018.22      930.40     28.01 o 
   4  17   0       18.87       19.53      8.41 o 
   5  17   0       84.06       78.70     13.13 o 
   0  18   0     1999.75     1862.77     32.56 o 
   1  18   0      768.79      700.86     10.85 o 
   2  18   0      877.96      833.99     24.02 o 
   3  18   0       50.11       89.66     17.80 o 
   4  18   0        6.22       12.05      8.53 o 
   5  18   0       90.13      109.51     24.52 o 
   1  19   0      186.31      201.72      5.79 o 
   2  19   0      287.58      262.76     24.14 o 
   3  19   0      186.94      170.95     19.39 o 
   4  19   0      181.64      187.84     13.82 o 
   0  20   0      250.11      260.75      8.16 o 
   1  20   0      447.10      453.58      8.29 o 
   2  20   0      226.99      225.33     11.60 o 
   3  20   0      687.33      705.30     24.10 o 
   4  20   0      804.56      794.60     28.41 o 
   1  21   0      202.78      241.44      8.90 o 
   2  21   0      711.71      675.20     21.78 o 
   3  21   0      887.00      807.05     26.38 o 
   4  21   0      180.80      198.67     29.02 o 
   0  22   0      580.84      580.30     13.90 o 
   1  22   0      490.15      538.49      9.61 o 
   2  22   0       33.03       58.69      9.41 o 
   3  22   0       14.34       39.62     15.15 o 
   4  22   0      296.47      316.20     17.69 o 
   1  23   0      340.17      311.29      8.08 o 
   2  23   0       49.86       54.26      8.41 o 
   3  23   0        0.02       13.94      7.72 o 
   4  23   0       42.76       66.14     15.49 o 
   0  24   0       19.73       17.71      4.00 o 
   1  24   0      294.37      314.39      8.36 o 
   2  24   0      646.09      599.52     16.99 o 
   3  24   0      194.79      214.34     13.47 o 
   4  24   0      357.68      345.59     18.77 o 
   1  25   0       38.66       71.27      5.15 o 
   2  25   0      113.88      124.40      9.23 o 
   3  25   0      461.46      459.58     19.74 o 
   4  25   0        2.14       40.08     12.20 o 
   0  26   0       58.60       40.34      5.33 o 
   1  26   0      439.13      449.25     10.54 o 
   2  26   0      490.06      519.34     16.07 o 
   3  26   0      617.22      684.86     29.27 o 
   4  26   0      363.61      380.43     19.96 o 
   1  27   0      870.24      777.52     14.93 o 
   2  27   0     1088.59     1021.26     24.60 o 
   3  27   0      370.71      395.56     18.78 o 
   4  27   0       78.30       98.49     13.55 o 
   0  28   0      474.81      400.60     12.34 o 
   1  28   0      183.54      210.24      7.54 o 
   2  28   0      411.08      411.05     14.50 o 
   3  28   0       81.67      100.55     12.31 o 
   4  28   0       23.56       38.37     10.41 o 
   1  29   0       88.10      126.53      7.22 o 
   2  29   0      167.75      162.45      9.75 o 
   3  29   0        8.51       15.74      6.69 o 
   4  29   0        2.04       -2.55      8.93 o 
   0  30   0      942.32      868.92     20.59 o 
   1  30   0     1221.35     1179.21     20.46 o 
   2  30   0      390.40      383.43     14.25 o 
   3  30   0       85.17      103.01     10.22 o 
   1  31   0      138.29      175.72     10.44 o 
   2  31   0        2.55       17.42      6.02 o 
   3  31   0        6.31       11.80      6.59 o 
   0  32   0      708.28      641.84     30.81 o 
   1  32   0      121.79      145.32      7.83 o 
   2  32   0      232.89      231.87     11.51 o 
   3  32   0      212.20      190.56     11.51 o 
   1  33   0       13.33       12.42      4.85 o 
   2  33   0        4.67        8.37      6.33 o 
   3  33   0        0.63        9.86      6.80 o 
   0  34   0      277.19      271.75     20.29 o 
   1  34   0      230.07      226.77     10.97 o 
   2  34   0      118.65      132.92      9.66 o 
   3  34   0      164.62      149.21     10.81 o 
   1  35   0      161.35      148.93      9.49 o 
   2  35   0       64.84       65.78     11.33 o 
   3  35   0       62.11       56.24      8.89 o 
   0  36   0       69.46       63.25     13.95 o 
   1  36   0       39.10       44.36      7.67 o 
   2  36   0       34.46       32.26     10.10 o 
   1  37   0       94.73       82.65     11.00 o 
   2  37   0       19.06       20.64      9.33 o 
   0  38   0        0.45       -2.91      8.56 o 
   1  38   0        0.71        0.30      7.41 o 
   2  38   0        9.17        1.47      8.02 o 
   1  39   0        0.56        6.17     10.44 o 
   2  39   0        8.09       -1.49      7.99 o 
   0  40   0        6.02        4.37     11.30 o 
   1  40   0       26.02       20.11     10.96 o 
   1  41   0       40.01       36.92     10.07 o 
  -6   1   1       85.11       76.34     13.32 o 
  -5   1   1     1230.95     1114.65     35.27 o 
  -4   1   1     7054.19     7111.79    101.92 o 
  -3   1   1     4616.15     4684.72     67.37 o 
  -2   1   1       10.30       11.33      1.90 o 
  -1   1   1       14.61        9.17      1.29 o 
   0   1   1       72.99       88.44      3.84 o 
   1   1   1     2453.75     2355.06     48.67 o 
   2   1   1      460.40      454.03     13.90 o 
   3   1   1     1319.72     1305.88     27.25 o 
   4   1   1      971.69      943.06     31.61 o 
   5   1   1      426.52      382.48     21.43 o 
  -6   2   1       29.32       40.87     10.89 o 
  -5   2   1        0.78       55.68     10.37 o 
  -4   2   1      418.58      639.24     33.89 o 
  -3   2   1      530.06      552.29     13.41 o 
  -2   2   1      131.71      183.28      5.00 o 
  -1   2   1     4268.20     4090.48     82.94 o 
   0   2   1       19.91       19.21      1.68 o 
   1   2   1     2965.76     2967.84     60.27 o 
   2   2   1      114.78      197.32      8.61 o 
   3   2   1      170.59      227.22      9.24 o 
   4   2   1      168.28      174.27     10.30 o 
   5   2   1        0.10       34.90     11.13 o 
  -6   3   1       83.05      139.59     41.55 o 
  -5   3   1      206.20      198.84     11.09 o 
  -4   3   1     1811.22     1763.02     30.34 o 
  -3   3   1     1867.89     1793.75     28.80 o 
  -2   3   1     1073.53     1051.48     18.53 o 
  -1   3   1     3548.95     3291.25     82.59 o 
   0   3   1     1047.58      992.12     17.55 o 
   1   3   1     9101.28     8955.24    173.37 o 
   2   3   1     3549.34     3527.65     59.88 o 
   3   3   1     1063.67      982.27     22.01 o 
   4   3   1      112.31      126.16      9.27 o 
   5   3   1       76.93       77.99     13.49 o 
  -5   4   1       69.81       75.77      8.72 o 
  -4   4   1     1284.95     1315.36     24.23 o 
  -3   4   1     2413.70     2511.13     47.93 o 
  -2   4   1     2118.05     1943.95     33.40 o 
  -1   4   1      845.90      825.75     21.11 o 
   0   4   1       58.67       63.75      2.33 o 
   1   4   1     7296.07     7435.31    118.22 o 
   2   4   1     2569.93     2604.74     45.62 o 
   3   4   1      376.30      396.09     12.22 o 
   4   4   1      278.38      265.10     12.44 o 
   5   4   1        5.44        6.02      9.10 o 
  -5   5   1       84.97      105.45     10.13 o 
  -4   5   1      666.71      717.23     19.11 o 
  -3   5   1     2639.06     2626.36     50.34 o 
  -2   5   1      881.82      893.32     27.70 o 
  -1   5   1     4275.87     4109.48    107.40 o 
   0   5   1    21062.65    19861.44    450.65 o 
   1   5   1       81.77      103.01     14.17 o 
   2   5   1      838.98      817.47     17.66 o 
   3   5   1     1050.06      965.98     21.71 o 
   4   5   1      375.95      369.75     14.66 o 
   5   5   1       34.87       34.57     15.92 o 
  -5   6   1       84.98       96.26      9.86 o 
  -4   6   1       67.00      100.62      8.33 o 
  -3   6   1      533.93      618.46     18.03 o 
  -2   6   1     1247.41     1343.06     24.14 o 
  -1   6   1     1708.40     1662.86     24.05 o 
   0   6   1        0.15       11.08      1.58 o 
   1   6   1     2071.25     2226.26     38.02 o 
   2   6   1        6.93       20.71      6.31 o 
   3   6   1       35.27       97.93     18.02 o 
   4   6   1        0.14       14.29      6.38 o 
   5   6   1        2.18       -2.87      8.13 o 
  -5   7   1      202.53      165.72     13.82 o 
  -4   7   1       60.33       68.34      9.73 o 
  -3   7   1     1028.28     1054.64     21.38 o 
  -2   7   1     2229.69     2235.59     38.02 o 
  -1   7   1    14283.96    13486.85    179.48 o 
   0   7   1    14346.83    14343.55    226.12 o 
   1   7   1     2091.30     1928.14     41.80 o 
   2   7   1       61.20       85.28      5.03 o 
   3   7   1      702.35      627.29     21.34 o 
   4   7   1       12.91       26.70      8.59 o 
   5   7   1        1.02       -4.97      8.62 o 
  -5   8   1        1.40        7.34      6.39 o 
  -4   8   1      481.18      493.31     15.49 o 
  -3   8   1       22.93       48.07     10.16 o 
  -2   8   1      113.77      160.06     39.46 o 
  -1   8   1      241.66      220.92      6.80 o 
   0   8   1       41.98       54.68      4.55 o 
   1   8   1     1335.92     1410.61     42.76 o 
   2   8   1       14.72       26.84      3.76 o 
   3   8   1      216.41      252.90     14.38 o 
   4   8   1       18.46       26.53      8.79 o 
   5   8   1        3.42        4.30      8.49 o 
  -5   9   1        1.43        4.21      6.07 o 
  -4   9   1      549.61      521.23     16.05 o 
  -3   9   1      335.29      371.24     10.04 o 
  -2   9   1     4093.38     4186.67     68.89 o 
  -1   9   1     4904.04     4668.97     67.43 o 
   0   9   1    17356.78    17474.65    409.01 o 
   1   9   1     2071.38     1939.49     33.70 o 
   2   9   1      576.51      518.98     12.74 o 
   3   9   1      129.92      150.12     13.10 o 
   4   9   1       82.06      102.49     11.98 o 
  -5  10   1       71.18       77.64      9.27 o 
  -4  10   1      113.10      133.04      8.61 o 
  -3  10   1      229.90      198.66      6.76 o 
  -2  10   1     3144.95     3325.41     69.01 o 
  -1  10   1      474.18      451.58      8.22 o 
   0  10   1      352.26      360.61      6.95 o 
   1  10   1       29.19       39.73      7.14 o 
   2  10   1      290.00      316.83      9.17 o 
   3  10   1      765.86      783.72     24.96 o 
   4  10   1      257.66      259.45     18.36 o 
  -5  11   1      130.72      112.68      9.71 o 
  -4  11   1        2.90        3.68      9.93 o 
  -3  11   1      137.01      129.79      8.68 o 
  -2  11   1     1300.94     1259.86     57.11 o 
  -1  11   1     3585.58     3594.53     44.74 o 
   0  11   1     2658.42     2771.71     34.30 o 
   1  11   1     2627.12     2416.63     41.22 o 
   2  11   1       19.54       36.40      6.17 o 
   3  11   1      376.65      362.29     25.89 o 
   4  11   1      485.48      445.61     20.21 o 
  -5  12   1       96.09      119.35      9.89 o 
  -4  12   1        4.06        5.85      6.40 o 
  -3  12   1      160.23      135.15      9.07 o 
  -2  12   1       72.09      187.38     73.52 o 
  -1  12   1     1508.03     1385.63     17.17 o 
   0  12   1        9.43       10.34      1.81 o 
   1  12   1        8.41       11.99      7.48 o 
   2  12   1       19.95       16.09      7.10 o 
   3  12   1      565.65      546.34     20.27 o 
   4  12   1       47.68      132.50     12.66 o 
  -5  13   1      598.83      573.74     19.20 o 
  -4  13   1      365.86      337.11     16.12 o 
  -3  13   1     1231.53     1204.74     31.73 o 
  -2  13   1     3740.35     3684.21     76.51 o 
  -1  13   1      180.33      224.19      9.26 o 
   0  13   1      134.73      164.33      3.88 o 
   1  13   1     1249.26     1306.93     29.26 o 
   2  13   1     1624.49     1637.44     39.71 o 
   3  13   1      806.33      780.66     25.50 o 
   4  13   1      949.82      867.72     39.66 o 
  -4  14   1        4.16       38.21     11.90 o 
  -3  14   1      404.92      344.27     31.07 o 
  -2  14   1     1178.26     1342.89     86.51 o 
  -1  14   1      849.70      773.64     10.84 o 
   0  14   1      164.75      164.25      3.99 o 
   1  14   1      780.12      870.46     17.49 o 
   2  14   1     1115.66     1117.42     32.94 o 
   3  14   1      292.30      293.54     23.41 o 
   4  14   1       26.38      130.36     38.43 o 
  -5  15   1     1307.68     1210.55     30.62 o 
  -4  15   1      975.43      883.09     28.37 o 
  -3  15   1      368.32      348.01     14.89 o 
  -2  15   1     1906.80     1890.42     48.34 o 
  -1  15   1      285.67      372.64     11.63 o 
   0  15   1       42.45       45.84      2.60 o 
   1  15   1     2298.51     2402.02     55.78 o 
   2  15   1     1236.18     1257.58     32.79 o 
   3  15   1      291.70      287.41     14.83 o 
   4  15   1      876.59      765.68     27.95 o 
  -4  16   1       27.98      115.64     20.59 o 
  -3  16   1       70.48       77.92     12.75 o 
  -2  16   1      294.62      343.68     45.49 o 
  -1  16   1     2286.25     2368.11     28.24 o 
   0  16   1       95.82      149.96     34.42 o 
   1  16   1      749.07      807.67     18.21 o 
   2  16   1       12.65       73.13     36.50 o 
   3  16   1        0.33       12.83      9.33 o 
   4  16   1        0.77       67.90     17.72 o 
  -5  17   1     1486.20     1379.19     40.81 o 
  -4  17   1     1519.81     1437.79     39.87 o 
  -3  17   1      196.56      194.78     11.28 o 
  -2  17   1      314.10      276.42      9.74 o 
  -1  17   1      660.51      737.54     14.14 o 
   0  17   1     4267.89     4471.04     50.83 o 
   1  17   1      568.05      550.84     12.65 o 
   2  17   1      671.55      701.70     22.12 o 
   3  17   1      105.47      145.47     11.26 o 
   4  17   1      448.58      427.81     20.80 o 
  -4  18   1       66.03      130.73     44.47 o 
  -3  18   1       21.11       29.49     11.51 o 
  -2  18   1      502.21      476.44     13.37 o 
  -1  18   1      228.95      239.72      5.28 o 
   1  18   1       50.14       69.44     14.16 o 
   2  18   1       54.42       89.61     11.72 o 
   3  18   1      174.02      134.00     11.36 o 
   4  18   1      130.75      134.87     13.58 o 
  -5  19   1      461.57      421.52     21.00 o 
  -4  19   1      661.89      583.04     38.56 o 
  -3  19   1      780.58      682.23     47.63 o 
  -2  19   1     1003.85      916.06     20.70 o 
  -1  19   1       16.91       46.94      7.83 o 
   0  19   1      215.10      177.98      4.76 o 
   1  19   1     2470.29     2401.92     38.56 o 
   2  19   1     4069.97     4099.86     87.73 o 
   3  19   1      482.06      520.76     31.03 o 
   4  19   1       66.73       97.16     13.18 o 
  -5  20   1       14.27       18.93     10.10 o 
  -4  20   1      544.38      492.35     20.74 o 
  -3  20   1     1134.11     1137.31     32.12 o 
  -2  20   1      306.17      306.02     10.77 o 
  -1  20   1     1386.63     1375.51     18.30 o 
   0  20   1      165.19      170.33      4.74 o 
   1  20   1      333.92      423.51     24.73 o 
   2  20   1       58.79       97.23     12.32 o 
   3  20   1      936.22      901.51     29.16 o 
   4  20   1      394.02      302.78     17.76 o 
  -5  21   1       19.13       39.56     12.58 o 
  -4  21   1      199.21      233.07     14.76 o 
  -3  21   1      106.78      129.91     32.61 o 
  -2  21   1      194.31      174.89      8.43 o 
  -1  21   1     1206.37     1236.44     16.97 o 
   0  21   1     1160.80     1038.96     14.93 o 
   1  21   1     2896.19     2733.70     47.46 o 
   2  21   1     1084.99     1012.34     29.15 o 
   3  21   1      281.07      346.20     17.38 o 
   4  21   1        7.70       25.82     10.11 o 
  -5  22   1       64.33       83.07     13.27 o 
  -4  22   1       20.17       30.17      9.14 o 
  -3  22   1      385.88      351.53     16.21 o 
  -2  22   1      141.12      152.97      8.82 o 
  -1  22   1      897.43      850.21     12.94 o 
   1  22   1      113.54      206.14     27.91 o 
   2  22   1       58.39      136.51     45.36 o 
   3  22   1        4.70       31.49      8.55 o 
   4  22   1       45.01       47.86     11.09 o 
  -5  23   1       65.20       89.55     13.91 o 
  -4  23   1       37.93       56.49     10.53 o 
  -3  23   1      278.05      266.45     14.34 o 
  -2  23   1     1186.87     1147.34     21.76 o 
  -1  23   1     1400.62     1420.65     19.38 o 
   0  23   1     2353.04     2209.03     27.92 o 
   1  23   1     1053.51     1044.74     17.97 o 
   2  23   1     1336.90     1309.91     35.58 o 
   3  23   1       75.23      105.81     12.42 o 
   4  23   1        6.67        5.34      8.72 o 
  -5  24   1        7.47        3.69      8.90 o 
  -4  24   1       95.58      103.16     12.41 o 
  -3  24   1        0.28       10.95      6.71 o 
  -2  24   1      140.26      151.22     14.10 o 
   1  24   1      372.13      373.70      9.54 o 
   2  24   1       15.54       45.96     11.38 o 
   3  24   1       40.79       50.79     10.17 o 
   4  24   1        2.82        2.19      9.09 o 
  -4  25   1       55.13       54.17     10.83 o 
  -3  25   1      298.52      276.10     14.88 o 
  -2  25   1      363.98      359.93     10.92 o 
  -1  25   1     1860.21     1790.53     23.74 o 
   0  25   1     1733.08     1688.65     22.73 o 
   1  25   1      921.36      914.57     19.21 o 
   2  25   1      374.55      363.57     15.36 o 
   3  25   1      299.82      305.05     17.02 o 
   4  25   1        3.23        4.00      8.53 o 
  -4  26   1       94.60       77.18     12.09 o 
  -3  26   1      406.26      389.26     17.66 o 
  -2  26   1      398.97      403.61     11.79 o 
  -1  26   1      957.76     1044.48     17.65 o 
   1  26   1      504.29      553.57     12.27 o 
   2  26   1      310.65      316.49     12.95 o 
   3  26   1      236.63      202.28     14.21 o 
  -4  27   1       94.66      112.00     13.68 o 
  -3  27   1       68.60       76.26     10.48 o 
  -2  27   1       26.61       54.95      6.19 o 
  -1  27   1      210.09      273.89     14.28 o 
   0  27   1      351.58      372.14      8.33 o 
   1  27   1       75.11       97.45      5.89 o 
   2  27   1        8.25       13.24      6.24 o 
   3  27   1      117.31      121.21     13.37 o 
  -4  28   1       59.45       87.07     12.29 o 
  -3  28   1       54.93       65.68      8.47 o 
  -2  28   1       22.37       51.94      6.08 o 
   0  28   1        0.04       22.87      3.91 o 
   1  28   1       77.56       93.68      6.02 o 
   2  28   1       12.48        9.27      5.91 o 
   3  28   1       31.71       44.66     10.27 o 
  -4  29   1      242.54      261.32     16.56 o 
  -3  29   1      346.34      349.78     14.00 o 
  -2  29   1     1017.30      990.83     20.81 o 
  -1  29   1     1229.10     1129.23     21.81 o 
   0  29   1      191.39      185.35     10.81 o 
   1  29   1       60.98       90.43      6.55 o 
   2  29   1       90.18       90.30      9.34 o 
   3  29   1      148.43      159.80     13.66 o 
  -4  30   1       14.75       41.17     18.87 o 
  -3  30   1       45.93       41.79      7.50 o 
  -2  30   1        1.75       29.05      6.33 o 
  -1  30   1      153.20      220.65     11.65 o 
   0  30   1       92.20       93.49      7.04 o 
   1  30   1      246.52      225.89      8.31 o 
   2  30   1       71.22       63.98      8.35 o 
   3  30   1       38.36       36.08      8.11 o 
  -4  31   1      295.58      280.19     17.39 o 
  -3  31   1      128.31      126.16      9.43 o 
  -2  31   1      132.42      143.44      7.92 o 
  -1  31   1       91.83      103.13      6.76 o 
   0  31   1       32.82       26.02      5.04 o 
   1  31   1       26.20       28.65      5.66 o 
   2  31   1        0.90       -5.38      5.53 o 
   3  31   1       69.99       65.98      9.56 o 
  -4  32   1        6.79       16.16      7.15 o 
  -3  32   1        2.05        8.80      6.25 o 
  -2  32   1        0.83       10.08      4.89 o 
  -1  32   1       91.12       87.09      7.05 o 
   0  32   1        1.63        6.99      4.41 o 
   1  32   1        1.44        1.34      4.50 o 
   2  32   1       29.87       30.06      9.52 o 
   3  32   1        6.56       -0.68      6.41 o 
  -3  33   1      107.78      125.82     10.83 o 
  -2  33   1      184.38      162.10      8.44 o 
  -1  33   1      247.29      202.51      8.86 o 
   0  33   1      209.66      191.56      9.98 o 
   1  33   1       55.58       71.17      7.35 o 
   2  33   1       55.92       62.11     11.14 o 
  -3  34   1      197.64      180.15     11.20 o 
  -2  34   1      100.23      121.63      8.41 o 
  -1  34   1      119.23      127.33      7.53 o 
   0  34   1        7.58       12.77      5.61 o 
   1  34   1      165.16      154.63     10.02 o 
   2  34   1      141.77      143.18     12.81 o 
  -3  35   1       64.81       88.33     10.21 o 
  -2  35   1      147.64      147.63      8.56 o 
  -1  35   1      108.56      100.09      8.72 o 
   0  35   1        7.77        9.68      6.72 o 
   1  35   1      174.66      175.90     10.68 o 
   2  35   1       48.33       67.45     11.59 o 
  -3  36   1      137.16      126.62     10.89 o 
  -2  36   1      122.70      125.31      9.14 o 
  -1  36   1       14.42       20.54      6.14 o 
   0  36   1       12.82       17.37      7.66 o 
   1  36   1       31.87       64.69      8.81 o 
   2  36   1      115.49      102.16     22.47 o 
  -3  37   1       21.04       34.20      8.26 o 
  -2  37   1       95.92      117.38      9.13 o 
  -1  37   1      114.85      115.95     11.40 o 
   0  37   1      400.87      376.55     22.77 o 
   1  37   1      269.19      277.65     13.22 o 
   2  37   1      121.76      137.44     14.17 o 
  -2  38   1        3.57        5.49      6.50 o 
  -1  38   1        8.53       18.49     10.19 o 
   0  38   1        1.83       35.49      8.87 o 
   1  38   1        7.32       39.31      8.32 o 
  -2  39   1       59.29       61.42      9.27 o 
  -1  39   1      159.09      154.28     12.37 o 
   0  39   1      396.63      368.93     18.34 o 
   1  39   1      407.24      406.04     28.16 o 
  -2  40   1       22.14       12.92      7.17 o 
  -1  40   1       17.88       20.50      8.64 o 
   0  40   1        0.48       17.89     12.92 o 
   1  40   1        5.61       30.56     13.87 o 
  -1  41   1       40.75       53.15     14.81 o 
   0  41   1      244.17      263.96     23.54 o 
  -6   0   2        2.09       -5.65     11.04 o 
  -5   0   2      121.81      107.68     16.86 o 
  -4   0   2      108.13       96.58      8.08 o 
  -3   0   2     2297.11     2410.36     51.73 o 
  -2   0   2     4259.68     4711.46     92.72 o 
  -1   0   2    69027.35    62886.34   1690.51 o 
   0   0   2    91616.65    85556.70   2324.38 o 
   1   0   2     4829.08     4656.72    133.48 o 
   2   0   2     2306.31     2301.88     73.07 o 
   3   0   2     1279.75     1106.19     42.44 o 
   4   0   2       64.02       89.95     18.32 o 
  -6   1   2        0.75      -10.56      7.10 o 
  -5   1   2       62.98       66.01      7.88 o 
  -4   1   2        4.02        4.66      3.25 o 
  -3   1   2       58.41      103.75     10.18 o 
  -2   1   2     2078.53     2053.26     30.19 o 
  -1   1   2      425.99      391.48      6.39 o 
   1   1   2      116.48      113.53      7.16 o 
   2   1   2      221.51      286.78     12.35 o 
   3   1   2      131.03      223.83     12.67 o 
   4   1   2       21.25       16.82      8.74 o 
  -6   2   2       60.40       46.07     10.92 o 
  -5   2   2       72.35       73.18      8.37 o 
  -4   2   2      363.26      374.11     10.28 o 
  -3   2   2     3419.95     3494.91     51.24 o 
  -2   2   2     5135.81     5484.06     75.93 o 
  -1   2   2       48.13       39.78      2.65 o 
   0   2   2     3737.47     4197.98    158.08 o 
   1   2   2      387.97      504.50     15.42 o 
   2   2   2       17.60       45.04      8.26 o 
   3   2   2     1130.95      995.76     23.56 o 
   4   2   2      119.35      151.24     14.55 o 
  -6   3   2       28.66       23.39      9.77 o 
  -5   3   2       98.67      105.57      9.32 o 
  -4   3   2       25.15       61.34      9.43 o 
  -3   3   2     3041.27     3110.91     75.56 o 
  -2   3   2     2521.72     2486.11     37.06 o 
  -1   3   2     4216.41     4495.15     71.53 o 
   0   3   2      340.55      347.67     11.02 o 
   1   3   2      376.96      394.58     13.21 o 
   2   3   2      765.47      760.95     21.82 o 
   3   3   2      969.76      935.83     22.71 o 
   4   3   2      137.03      143.19     14.20 o 
  -6   4   2       92.68       80.51     13.01 o 
  -5   4   2      525.14      511.08     16.99 o 
  -4   4   2     1904.48     2011.40     33.04 o 
  -3   4   2     7998.96     8473.91    130.58 o 
  -2   4   2     7627.15     7877.81    107.84 o 
  -1   4   2     1022.02     1005.98     13.85 o 
   0   4   2      220.79      247.39     20.03 o 
   1   4   2      297.58      345.08     12.12 o 
   2   4   2      564.03      541.42     14.56 o 
   3   4   2      742.06      747.85     25.04 o 
   4   4   2      591.31      550.65     24.91 o 
  -6   5   2      119.49      122.84     14.59 o 
  -5   5   2      147.41      220.31     13.74 o 
  -4   5   2       63.30      170.76     26.10 o 
  -3   5   2     1388.52     1271.60     44.23 o 
  -2   5   2     6466.31     6217.80     85.80 o 
  -1   5   2      825.91      791.64     13.00 o 
   0   5   2       40.71       64.83      3.83 o 
   1   5   2      180.10      165.12      8.15 o 
   2   5   2      313.56      312.62     10.68 o 
   3   5   2     1088.15     1044.43     31.13 o 
   4   5   2      216.81      271.57     13.79 o 
  -6   6   2      660.89      628.41     26.22 o 
  -5   6   2     1941.10     1927.68     40.42 o 
  -4   6   2     3764.44     3653.66     78.84 o 
  -3   6   2      186.00      128.41     12.18 o 
  -2   6   2     1136.18     1289.00     20.17 o 
  -1   6   2      341.04      348.24      7.09 o 
   0   6   2     1799.39     1954.99     34.42 o 
   1   6   2      834.55      853.94     33.12 o 
   2   6   2      288.72      297.60     10.32 o 
   3   6   2      648.04      682.35     23.92 o 
   4   6   2      678.77      606.72     24.26 o 
  -6   7   2       65.25      127.64     14.06 o 
  -5   7   2      467.37      537.60     39.03 o 
  -4   7   2      588.60      688.44     27.57 o 
  -3   7   2     1163.48     1172.20     19.91 o 
  -2   7   2     4343.83     4722.62     66.05 o 
  -1   7   2       51.81       58.18      3.81 o 
   0   7   2        8.93       15.24      2.13 o 
   1   7   2      352.95      366.65     11.52 o 
   2   7   2      257.36      284.00     10.08 o 
   3   7   2      304.16      325.11     15.92 o 
   4   7   2       14.97       71.50     11.98 o 
  -6   8   2      252.32      288.57     14.43 o 
  -5   8   2     1084.10     1094.70     41.89 o 
  -4   8   2     2444.66     2529.55     49.98 o 
  -3   8   2      749.34      756.11     14.17 o 
  -2   8   2      365.69      328.01      7.13 o 
  -1   8   2      328.59      379.36      6.55 o 
   0   8   2     1258.01     1446.33     22.78 o 
   1   8   2     3746.85     3896.41     65.49 o 
   2   8   2      936.74      924.22     20.78 o 
   3   8   2      105.15      120.54     14.46 o 
   4   8   2      269.45      288.44     17.33 o 
  -6   9   2      227.51      235.91     13.52 o 
  -4   9   2      723.91      892.69     31.27 o 
  -3   9   2        2.03       15.67      5.05 o 
  -2   9   2      671.12      770.06     13.69 o 
  -1   9   2     1082.27     1010.81     14.18 o 
   0   9   2      110.93      110.31      4.19 o 
   1   9   2      507.86      554.15     13.52 o 
   2   9   2       64.76      140.03     14.89 o 
   3   9   2       14.83       28.50      8.08 o 
   4   9   2       49.06      144.80     14.26 o 
  -6  10   2      384.81      394.15     18.56 o 
  -5  10   2     2053.99     1960.42     53.11 o 
  -4  10   2     2998.46     3046.19     95.43 o 
  -3  10   2     1975.15     2115.94     37.75 o 
  -2  10   2      524.58      525.26     10.47 o 
  -1  10   2      104.06      188.47      8.04 o 
   0  10   2     2098.37     2259.34     30.00 o 
   1  10   2     3713.25     4015.92     67.46 o 
   2  10   2     1460.44     1583.64     39.99 o 
   3  10   2      341.02      349.92     17.01 o 
   4  10   2      669.96      646.31     33.98 o 
  -6  11   2      131.17      170.47     11.79 o 
  -5  11   2       50.26      137.78     12.17 o 
  -4  11   2      546.13      598.55     24.94 o 
  -3  11   2      909.54      890.86     18.54 o 
  -2  11   2        7.67       -0.66      1.83 o 
  -1  11   2     4345.51     4248.54     47.73 o 
   0  11   2       61.13       85.35      5.07 o 
   1  11   2     2063.32     2169.63     47.44 o 
   2  11   2      103.27      156.97     24.35 o 
   3  11   2       43.42       73.20     10.11 o 
   4  11   2      137.37      165.58     13.65 o 
  -6  12   2      356.81      352.81     16.08 o 
  -5  12   2      213.47      230.07     11.70 o 
  -4  12   2      410.52      423.97     14.19 o 
  -3  12   2       13.27       10.89      4.86 o 
  -2  12   2      110.32      177.27      5.51 o 
  -1  12   2       70.17       56.41      4.66 o 
   0  12   2     3086.28     2993.34     38.86 o 
   1  12   2     3755.88     3790.00    105.65 o 
   2  12   2      320.65      316.90     14.53 o 
   3  12   2      119.98      106.80     10.38 o 
   4  12   2        4.82       19.63      9.76 o 
  -6  13   2       96.20      119.97     19.44 o 
  -5  13   2      120.57      126.70     10.08 o 
  -4  13   2      263.56      269.10     10.98 o 
  -3  13   2       21.86       44.52      6.42 o 
  -2  13   2        3.37       -0.05      3.30 o 
  -1  13   2      467.80      549.61      8.22 o 
   0  13   2      395.33      473.19     22.00 o 
   1  13   2     1001.87     1025.60     29.15 o 
   2  13   2       11.55       44.06      7.45 o 
   3  13   2       84.87       76.45     10.62 o 
   4  13   2      138.19      122.45     14.00 o 
  -6  14   2      157.48      141.09     12.06 o 
  -5  14   2       11.86       16.58      6.49 o 
  -4  14   2       94.21       87.11      9.26 o 
  -3  14   2      701.14      680.31     21.15 o 
  -2  14   2      468.06      457.65      9.85 o 
  -1  14   2      787.99      696.54     10.32 o 
   0  14   2     7350.40     7196.59    121.90 o 
   1  14   2     2378.48     2353.58     45.59 o 
   2  14   2     1049.55     1026.29     29.49 o 
   3  14   2       40.14       60.49      9.92 o 
   4  14   2       10.30       20.18      9.74 o 
  -6  15   2        1.35       13.81      7.77 o 
  -5  15   2        0.16       -4.81      5.30 o 
  -4  15   2       69.67       83.85     11.72 o 
  -3  15   2      199.75      179.01     19.65 o 
  -2  15   2        0.13       17.99      6.49 o 
  -1  15   2     1867.12     2153.79     25.87 o 
   0  15   2      473.78      673.36     31.07 o 
   1  15   2       32.94       77.29      9.93 o 
   2  15   2       38.85      111.69     21.61 o 
   3  15   2       88.76      126.86     13.01 o 
   4  15   2       96.34       82.96     12.94 o 
  -5  16   2       85.70       58.48      8.45 o 
  -4  16   2      143.64      105.96      9.75 o 
  -3  16   2      221.07      217.47     11.53 o 
  -2  16   2     3447.50     3372.01     48.99 o 
  -1  16   2     8140.82     8114.21     89.29 o 
   0  16   2    11783.64    11956.47    145.27 o 
   1  16   2     6234.81     6167.76    100.91 o 
   2  16   2      751.76      727.53     23.82 o 
   3  16   2      432.05      422.16     19.24 o 
   4  16   2        1.03       -3.61      8.41 o 
  -5  17   2       53.94       51.33      8.18 o 
  -4  17   2       16.01       19.65     12.71 o 
  -3  17   2      244.53      258.66     12.83 o 
  -2  17   2       34.72      136.17     32.48 o 
  -1  17   2     1159.55     1408.20     19.92 o 
   1  17   2      226.85      299.98     32.74 o 
   2  17   2      453.03      454.24     18.19 o 
   3  17   2      105.37      123.16     11.56 o 
   4  17   2        3.55        2.01      9.07 o 
  -5  18   2        2.06        0.82      7.91 o 
  -4  18   2      223.36      212.03     13.45 o 
  -3  18   2      612.59      603.85     20.49 o 
  -2  18   2     2409.75     2285.30     35.06 o 
  -1  18   2     1250.78     1182.43     15.94 o 
   0  18   2      974.93      844.92     12.85 o 
   1  18   2      215.34      203.56     10.86 o 
   2  18   2      706.76      656.05     22.55 o 
   3  18   2      218.34      199.05     19.30 o 
   4  18   2       25.18       17.11      9.86 o 
  -5  19   2        4.17        5.87     10.66 o 
  -4  19   2      473.62      418.99     18.38 o 
  -3  19   2       51.23       97.81     21.35 o 
  -2  19   2        2.55       21.91      7.02 o 
  -1  19   2      179.93      236.39      9.78 o 
   0  19   2        7.91       15.32      2.75 o 
   1  19   2      638.71      592.68     19.32 o 
   2  19   2        0.92       22.48      8.00 o 
   3  19   2        0.44       43.75      9.76 o 
  -5  20   2      495.42      436.06     26.53 o 
  -4  20   2     1160.56     1045.34     52.58 o 
  -3  20   2     1989.01     1933.20     47.25 o 
  -2  20   2     3073.00     2978.02     39.52 o 
  -1  20   2     1278.73     1264.46     17.13 o 
   0  20   2       64.39       68.50      3.62 o 
   1  20   2       38.02       74.96      7.63 o 
   2  20   2      261.83      242.71     13.73 o 
   3  20   2      716.41      667.29     25.51 o 
  -5  21   2        2.09       53.28     11.98 o 
  -4  21   2      673.39      599.10     24.14 o 
  -3  21   2     1013.15      956.47     52.28 o 
  -1  21   2      148.38      208.10      6.39 o 
   0  21   2        1.59        0.59      2.17 o 
   1  21   2      429.85      442.65     13.74 o 
   2  21   2      218.90      246.01     13.94 o 
   3  21   2      103.66      131.05     12.52 o 
  -5  22   2      622.51      599.68     26.15 o 
  -4  22   2      247.57      226.04     24.48 o 
  -3  22   2        8.00       28.07     11.43 o 
  -2  22   2     1002.71      961.98     18.74 o 
  -1  22   2      655.49      661.13     10.84 o 
   0  22   2      146.20      114.90      4.49 o 
   1  22   2        8.37       14.41      4.84 o 
   2  22   2       57.89       49.79      8.99 o 
   3  22   2       46.49       64.12     11.29 o 
  -5  23   2      165.09      195.92     24.18 o 
  -4  23   2       39.27       52.90      9.70 o 
  -3  23   2       79.28       68.17      9.68 o 
  -2  23   2       97.55      166.49     14.22 o 
  -1  23   2      314.47      307.00      7.78 o 
   0  23   2       75.03       81.12      4.25 o 
   1  23   2       16.98        6.36      4.85 o 
   2  23   2       20.30       33.31      8.43 o 
   3  23   2       11.15       17.14      8.75 o 
  -5  24   2      778.27      736.52     51.91 o 
  -4  24   2      601.64      544.72     22.30 o 
  -3  24   2      276.30      280.42     14.58 o 
  -2  24   2     1154.21     1112.52     21.22 o 
  -1  24   2      354.12      335.49      8.34 o 
   0  24   2      304.19      264.38      6.70 o 
   1  24   2       39.12       35.44      6.23 o 
   2  24   2      465.15      446.66     19.08 o 
   3  24   2       83.73      116.11     13.61 o 
  -5  25   2       59.21      126.64     31.71 o 
  -4  25   2        4.64       37.41      9.80 o 
  -3  25   2      432.31      398.40     21.40 o 
  -2  25   2      144.13      200.99      8.65 o 
  -1  25   2       77.11      106.10      5.22 o 
   0  25   2      112.36      117.20      6.38 o 
   1  25   2        7.90       12.50      5.60 o 
   2  25   2      356.54      333.28     16.62 o 
   3  25   2      186.02      155.65     13.76 o 
  -5  26   2      355.07      342.95     30.51 o 
  -4  26   2     1152.23     1025.95     33.18 o 
  -3  26   2      390.19      369.93     21.61 o 
  -2  26   2      811.67      800.55     17.30 o 
  -1  26   2      853.79      787.90     14.56 o 
   0  26   2        8.14       14.81      4.25 o 
   1  26   2      168.08      184.68      9.77 o 
   2  26   2      245.82      288.58     13.13 o 
   3  26   2      124.92      144.20     13.89 o 
  -5  27   2       36.37       67.43     12.56 o 
  -4  27   2       46.42       79.42     11.50 o 
  -3  27   2      289.73      284.93     12.14 o 
  -2  27   2     1500.84     1425.72     26.11 o 
  -1  27   2     1072.62      986.26     17.13 o 
   0  27   2       17.38       27.95      4.98 o 
   1  27   2      776.32      760.92     25.63 o 
   2  27   2      455.95      468.02     19.12 o 
   3  27   2      176.60      178.20     14.37 o 
  -4  28   2      116.02      124.21     13.96 o 
  -3  28   2        9.92       10.18      5.52 o 
  -2  28   2       40.74      115.71     19.87 o 
  -1  28   2      216.31      237.51      8.06 o 
   0  28   2      338.35      332.80     10.58 o 
   1  28   2      422.24      405.75     18.35 o 
   2  28   2      295.96      259.21     12.68 o 
   3  28   2        1.02       16.89      9.25 o 
  -4  29   2       11.22       -2.78      7.57 o 
  -3  29   2        5.11        5.67      5.41 o 
  -2  29   2      372.98      313.00     10.74 o 
  -1  29   2       18.57       45.82      5.37 o 
   0  29   2       31.94       70.32      6.42 o 
   1  29   2        0.41       55.80     14.46 o 
   2  29   2       12.06       29.11      9.71 o 
   3  29   2        4.70        1.46     14.12 o 
  -4  30   2       10.57       13.87      8.94 o 
  -3  30   2        1.47       -0.87      5.31 o 
  -2  30   2      149.71      154.13      7.91 o 
  -1  30   2      647.36      598.65     14.55 o 
   0  30   2     1221.72     1257.51     24.23 o 
   1  30   2     1492.45     1487.46     71.66 o 
   2  30   2      196.43      177.26     14.21 o 
  -4  31   2       12.95       13.68      6.90 o 
  -3  31   2        3.74        2.20      5.60 o 
  -2  31   2       17.48       19.56      4.99 o 
  -1  31   2       87.14      104.65      6.78 o 
   1  31   2        2.11       85.03     16.94 o 
   2  31   2        0.09       17.85      9.20 o 
  -4  32   2       11.16        7.70      6.60 o 
  -3  32   2      162.65      148.24      9.79 o 
  -2  32   2       34.38       43.91      6.13 o 
  -1  32   2      202.75      186.71      8.27 o 
   0  32   2      817.48      786.93     18.16 o 
   1  32   2      237.28      251.27     15.34 o 
   2  32   2      143.30      147.46     15.34 o 
  -4  33   2       27.23       42.74      8.44 o 
  -3  33   2        7.90       22.66      7.04 o 
  -2  33   2        1.74        1.05      4.44 o 
  -1  33   2       30.77       35.26      6.57 o 
   0  33   2        5.10       53.50      6.35 o 
   1  33   2        0.01       16.41      8.40 o 
   2  33   2       10.46       16.95      9.40 o 
  -4  34   2       66.26       80.78     13.11 o 
  -3  34   2      192.55      180.53     11.01 o 
  -2  34   2       96.31      103.84      8.11 o 
  -1  34   2      127.51      121.50      8.52 o 
   0  34   2      315.76      341.41     13.73 o 
   1  34   2      238.59      271.91     16.66 o 
   2  34   2       82.73       82.44     13.15 o 
  -3  35   2       79.30       89.04      9.84 o 
  -2  35   2      131.25      114.78      8.29 o 
  -1  35   2      227.31      190.98     13.06 o 
   0  35   2        2.33       24.22      6.81 o 
   1  35   2       78.03       70.23     11.80 o 
  -3  36   2      217.46      230.07     19.79 o 
  -2  36   2       73.02       80.71      9.46 o 
  -1  36   2        8.97       10.28      7.35 o 
   0  36   2       41.38       51.36     15.23 o 
   1  36   2       29.17       32.44     10.13 o 
  -3  37   2       54.73       92.66     12.69 o 
  -2  37   2       54.12       55.92      8.31 o 
  -1  37   2      115.61       94.90     12.10 o 
   0  37   2        0.00        6.29      8.02 o 
   1  37   2       61.99       65.91     11.73 o 
  -3  38   2      179.76      181.58     14.89 o 
  -2  38   2       49.21       57.50      8.57 o 
  -1  38   2        0.69        3.35      7.41 o 
   0  38   2        9.45       12.41     12.24 o 
   1  38   2       12.11        7.35      8.89 o 
  -2  39   2        6.64        2.90      7.38 o 
  -1  39   2        0.10        9.44      8.32 o 
   0  39   2        0.33        1.54     11.98 o 
  -2  40   2       67.40       79.70     11.94 o 
  -1  40   2       25.51       39.80     14.98 o 
   0  40   2        0.96        4.11     12.24 o 
  -1  41   2       24.97       20.71     13.52 o 
  -6   1   3     1224.12     1112.94     35.60 o 
  -5   1   3     3705.30     3600.27     55.85 o 
  -4   1   3     2946.77     2880.40     44.22 o 
  -3   1   3      242.95      172.46      5.63 o 
  -2   1   3      233.11      244.89      5.87 o 
  -1   1   3     2806.35     2943.05     33.61 o 
   0   1   3      265.97      361.89     13.26 o 
   1   1   3        5.46       15.15      7.06 o 
   2   1   3        3.32        8.22      6.19 o 
   3   1   3      111.79      127.91     11.52 o 
   4   1   3      633.68      611.10     28.11 o 
  -6   2   3       87.86      183.98     14.10 o 
  -4   2   3      579.98      581.24     13.00 o 
  -3   2   3        0.25        2.04      2.03 o 
  -2   2   3       41.67       62.52      2.91 o 
  -1   2   3     4872.68     5010.09     65.06 o 
   0   2   3       30.62       30.94      5.02 o 
   1   2   3      282.25      399.08     15.46 o 
   2   2   3       22.63       82.79     12.54 o 
   3   2   3      174.44      163.21     12.77 o 
   4   2   3      154.51      199.83     16.86 o 
  -6   3   3      996.76     1010.88     33.37 o 
  -5   3   3     1358.77     1337.04     29.79 o 
  -4   3   3     1201.87     1109.89     20.33 o 
  -3   3   3       54.55       34.02      3.27 o 
  -2   3   3       11.67       24.52      4.94 o 
  -1   3   3     1515.84     1689.33     22.24 o 
   0   3   3     1182.92     1290.84     31.52 o 
   1   3   3     7003.49     7374.08    148.40 o 
   2   3   3     1471.67     1368.47     52.58 o 
   3   3   3      338.10      307.33     16.54 o 
   4   3   3      195.26      221.93     17.59 o 
  -6   4   3      378.09      407.66     19.91 o 
  -5   4   3       94.83      116.86      9.23 o 
  -4   4   3     1627.55     1770.66     29.29 o 
  -3   4   3     1054.16     1226.95     20.52 o 
  -2   4   3     1293.49     1263.68     17.67 o 
  -1   4   3     3563.35     3820.39     62.36 o 
   0   4   3       99.47      151.25      8.56 o 
   1   4   3     2713.09     2908.33     74.19 o 
   2   4   3      353.21      442.53     17.43 o 
   3   4   3      326.11      307.32     16.46 o 
   4   4   3      216.59      215.48     17.58 o 
  -6   5   3      158.94      194.99     14.49 o 
  -5   5   3      411.88      438.87     16.89 o 
  -4   5   3      441.88      433.48     11.85 o 
  -3   5   3     2768.46     2750.40     40.97 o 
  -2   5   3      107.78      130.30      6.16 o 
  -1   5   3     2708.79     2815.52     40.57 o 
   0   5   3     5660.39     5743.74    163.26 o 
   1   5   3     1179.68     1263.69     34.05 o 
   2   5   3      823.33      785.64     20.22 o 
   3   5   3      530.32      487.91     21.08 o 
  -6   6   3      528.88      506.90     18.13 o 
  -5   6   3      409.47      406.88     14.43 o 
  -4   6   3       21.96       33.01      4.89 o 
  -3   6   3      587.97      632.49     12.51 o 
  -2   6   3      595.26      777.80     12.22 o 
  -1   6   3     8889.75     8713.58    134.27 o 
   0   6   3       47.33      137.97      9.59 o 
   1   6   3        4.83       60.08     11.04 o 
   2   6   3      198.09      217.59     14.30 o 
   3   6   3       10.74       77.51     10.77 o 
  -6   7   3       11.19       43.17      8.24 o 
  -5   7   3      524.78      474.93     21.64 o 
  -4   7   3      165.92      185.40      6.83 o 
  -3   7   3     2982.19     3148.66     46.33 o 
  -2   7   3     4874.66     5016.09     62.08 o 
  -1   7   3     5054.28     4901.52     81.77 o 
   0   7   3     6224.48     6186.45    124.55 o 
   1   7   3     1031.68      957.99     26.30 o 
   2   7   3      192.52      209.35      9.78 o 
   3   7   3      409.21      351.34     21.31 o 
  -6   8   3       83.63       92.62     15.70 o 
  -5   8   3       62.61      115.17      8.63 o 
  -4   8   3      147.54      150.40      6.20 o 
  -3   8   3     2356.74     2559.77     38.59 o 
  -2   8   3      285.31      343.04     22.80 o 
  -1   8   3      895.14      952.55     16.70 o 
   0   8   3      214.03      265.02     11.43 o 
   1   8   3       82.00      138.77     21.85 o 
   2   8   3      264.22      295.56     22.55 o 
   3   8   3        0.01       56.24     10.08 o 
  -6   9   3       34.35       43.19      8.47 o 
  -5   9   3       14.37        4.29      5.29 o 
  -4   9   3       62.14       79.17      4.97 o 
  -3   9   3     6022.21     6343.89     88.99 o 
  -2   9   3     1037.00     1005.09     17.32 o 
  -1   9   3      564.19      482.29      8.57 o 
   0   9   3     3702.98     3510.62     59.68 o 
   1   9   3     1489.51     1402.81     28.55 o 
   2   9   3     1099.12     1132.42     41.11 o 
   3   9   3      352.82      336.13     17.95 o 
  -6  10   3      206.29      157.74     10.97 o 
  -5  10   3      151.59      131.77      9.17 o 
  -4  10   3      136.36      146.36     10.19 o 
  -3  10   3     2730.77     2889.07     63.17 o 
  -2  10   3     3240.52     3336.70     48.13 o 
  -1  10   3      140.53      140.29      7.60 o 
   0  10   3      139.51      140.26      6.99 o 
   1  10   3      221.03      293.94     10.27 o 
   2  10   3      227.13      320.87     32.05 o 
   3  10   3      165.79      214.19     14.59 o 
  -6  11   3       24.72       24.86      7.86 o 
  -5  11   3        2.54        8.97      5.71 o 
  -4  11   3     1201.75     1255.42     44.63 o 
  -3  11   3     2216.76     2140.55     51.11 o 
  -2  11   3     1737.24     1615.69     25.73 o 
  -1  11   3      870.53      841.32     16.49 o 
   0  11   3     1156.24     1024.36     18.64 o 
   1  11   3      292.82      238.82     11.14 o 
   2  11   3      292.11      333.02     21.44 o 
   3  11   3      646.87      622.89     37.45 o 
  -6  12   3       64.99       53.07      9.23 o 
  -5  12   3      187.17      155.11     14.06 o 
  -4  12   3       48.81      123.72     25.89 o 
  -3  12   3      658.73      690.95     24.45 o 
  -1  12   3      157.71      161.69      7.51 o 
   0  12   3       84.89       74.43      4.21 o 
   1  12   3       53.42       49.26      5.65 o 
   2  12   3      266.77      262.31     17.93 o 
   3  12   3      180.63      244.29     15.47 o 
  -6  13   3       50.40       87.65     12.86 o 
  -5  13   3      320.17      354.65     13.95 o 
  -4  13   3     2151.36     2167.58     60.23 o 
  -3  13   3     4459.69     4569.60    105.36 o 
  -2  13   3     2285.17     2309.55     35.19 o 
  -1  13   3      995.78     1016.59     14.57 o 
   0  13   3       32.47       27.72      4.19 o 
   1  13   3       43.51       44.78      5.46 o 
   2  13   3      841.58      805.83     26.76 o 
   3  13   3      582.94      547.47     25.42 o 
  -6  14   3       13.88       11.97      8.91 o 
  -5  14   3       35.22       80.58     15.30 o 
  -4  14   3      119.29      186.98     21.71 o 
  -3  14   3      946.63     1019.47     46.70 o 
  -2  14   3      824.62      877.64     16.37 o 
  -1  14   3      201.32      281.87     17.11 o 
   0  14   3        0.87       -1.30      2.20 o 
   1  14   3      629.14      685.80     17.23 o 
   2  14   3      281.96      244.08     17.29 o 
   3  14   3       72.27      114.17     13.15 o 
  -6  15   3      257.81      252.05     16.95 o 
  -5  15   3     1165.58     1092.16     78.42 o 
  -4  15   3     1931.97     1938.54     50.15 o 
  -3  15   3      825.48      843.46     27.74 o 
  -2  15   3     2463.26     2455.32     36.54 o 
  -1  15   3     3116.05     3161.67     62.30 o 
   0  15   3      147.87      163.46      5.61 o 
   1  15   3       21.15       32.40      4.87 o 
   2  15   3      114.41      123.29     10.66 o 
   3  15   3      153.27      154.56     13.25 o 
  -6  16   3        0.09       35.50     10.29 o 
  -5  16   3       11.00       60.34     13.87 o 
  -4  16   3       48.36      137.72     11.88 o 
  -3  16   3        1.40        9.04      4.91 o 
  -2  16   3      158.83      182.80     18.93 o 
  -1  16   3      390.25      418.59     20.79 o 
   0  16   3        1.81       14.40      2.99 o 
   1  16   3       88.25       74.27      8.62 o 
   2  16   3       71.39      108.04     11.77 o 
   3  16   3        9.55       22.99      9.46 o 
  -6  17   3      409.96      409.30     33.21 o 
  -5  17   3     1519.00     1363.34     87.92 o 
  -4  17   3     1434.13     1384.51     37.96 o 
  -3  17   3       52.26       66.10      6.68 o 
  -2  17   3     1381.04     1224.23     18.61 o 
  -1  17   3      757.88      703.46     10.82 o 
   0  17   3      139.52      127.07      5.21 o 
   1  17   3       17.78       22.34      6.36 o 
   2  17   3        4.64       18.24      7.70 o 
   3  17   3        1.58       17.46      8.64 o 
  -6  18   3       40.06       62.83     11.84 o 
  -5  18   3       60.92      141.45     25.12 o 
  -4  18   3       79.79      119.75     18.36 o 
  -3  18   3      636.59      531.68     15.46 o 
  -2  18   3      136.74      173.10     10.62 o 
  -1  18   3        1.43        6.59      5.91 o 
   0  18   3      252.65      297.93      7.88 o 
   1  18   3      217.26      207.01     12.15 o 
   2  18   3      230.28      247.36     14.54 o 
   3  18   3       93.72       98.32     13.20 o 
  -6  19   3      230.23      228.35     19.77 o 
  -5  19   3      618.48      526.44     22.45 o 
  -4  19   3      140.45      154.02     11.83 o 
  -3  19   3       74.12      165.48     12.17 o 
  -2  19   3      606.59      569.02     14.68 o 
  -1  19   3     1813.12     1643.17     21.44 o 
   0  19   3      717.69      737.68     13.79 o 
   1  19   3      866.39      932.10     27.53 o 
   2  19   3      752.02      800.91     27.15 o 
   3  19   3       30.23       49.62     11.28 o 
  -6  20   3       15.72       35.70     10.82 o 
  -5  20   3        0.02       11.89      9.16 o 
  -4  20   3     1478.45     1360.37     38.22 o 
  -3  20   3     3561.88     3468.75     61.57 o 
  -2  20   3      563.27      599.99     14.17 o 
   0  20   3      298.18      357.20      8.98 o 
   1  20   3      514.40      533.45     29.44 o 
   2  20   3      503.62      541.17     26.06 o 
   3  20   3      243.56      215.82     15.67 o 
  -5  21   3       40.85       49.26     10.68 o 
  -4  21   3       31.96       67.21     13.82 o 
  -3  21   3      292.65      434.17     19.90 o 
  -2  21   3      783.55      771.69     15.20 o 
  -1  21   3     2556.10     2491.07     37.74 o 
   0  21   3     2043.25     2040.81     30.52 o 
   1  21   3     1111.96     1052.13     45.57 o 
   2  21   3      157.65      177.50     13.30 o 
   3  21   3       14.16       24.52      9.92 o 
  -5  22   3      125.69      135.75     14.57 o 
  -4  22   3       43.51       51.30     12.92 o 
  -3  22   3        0.30       23.43      9.85 o 
  -2  22   3      245.06      301.67      9.45 o 
   1  22   3       74.28      160.03     16.08 o 
   2  22   3       14.71       37.55      9.37 o 
   3  22   3        0.35       -4.11      7.74 o 
  -5  23   3       73.85       73.16     12.27 o 
  -4  23   3      157.83      118.03     11.18 o 
  -3  23   3      296.47      301.85     10.14 o 
  -2  23   3     1905.70     1866.87     32.16 o 
  -1  23   3     2300.26     2139.31     30.52 o 
   0  23   3     1952.48     1852.40     40.17 o 
   1  23   3     1222.62     1166.90     26.96 o 
   2  23   3      275.28      268.91     15.82 o 
   3  23   3        4.20       -7.82      8.86 o 
  -5  24   3       14.47        8.89      8.77 o 
  -4  24   3        8.56        6.39      7.25 o 
  -3  24   3       10.10       25.26      6.28 o 
  -2  24   3      390.24      353.65     13.88 o 
  -1  24   3      103.36      185.14      7.90 o 
   0  24   3       27.19       65.73     12.15 o 
   1  24   3       89.80      147.36     12.03 o 
   2  24   3       12.77       45.21      9.69 o 
  -5  25   3       24.71       22.49     10.27 o 
  -4  25   3       48.82       48.06      9.86 o 
  -3  25   3      229.40      212.51      8.93 o 
  -2  25   3      593.47      565.29     13.52 o 
  -1  25   3      324.43      363.94      9.30 o 
   0  25   3      737.91      702.16     20.49 o 
   1  25   3     1015.31      933.73     30.13 o 
   2  25   3      405.23      426.76     29.96 o 
  -5  26   3       21.46       27.75     10.06 o 
  -4  26   3        1.30       -2.44      6.79 o 
  -3  26   3       52.92       61.38      6.57 o 
  -2  26   3      187.85      203.73      8.23 o 
  -1  26   3     1167.31     1058.79     18.24 o 
   0  26   3      128.49      157.87      9.67 o 
   1  26   3       17.45       57.30     10.16 o 
   2  26   3      141.71      174.45     14.63 o 
  -5  27   3      194.71      176.71     40.96 o 
  -4  27   3       96.19      115.59     13.20 o 
  -3  27   3      141.56      129.20      7.65 o 
  -2  27   3        2.26       14.40      4.47 o 
  -1  27   3       49.08       81.25      9.91 o 
   0  27   3       15.29       19.89      6.43 o 
   1  27   3       26.86       41.39      9.73 o 
   2  27   3      173.56      143.52     13.64 o 
  -5  28   3       45.90       68.77     21.95 o 
  -4  28   3       83.74      109.79     12.81 o 
  -3  28   3       69.62       96.98      7.50 o 
  -2  28   3        2.60       33.77      6.12 o 
  -1  28   3       32.10       30.06      5.14 o 
   0  28   3       79.52       69.10     10.32 o 
   1  28   3       42.21       43.65     10.17 o 
   2  28   3       49.03       84.24     14.93 o 
  -5  29   3      267.51      274.63     23.02 o 
  -4  29   3      493.80      497.10     26.93 o 
  -3  29   3      993.63     1008.54     21.71 o 
  -2  29   3     1226.51     1169.32     27.49 o 
  -1  29   3      151.24      143.16      7.45 o 
   0  29   3        1.09        9.56      5.91 o 
   1  29   3      144.27      122.47     12.89 o 
   2  29   3      171.19      156.56     15.07 o 
  -4  30   3       49.41       87.15     16.95 o 
  -3  30   3       28.63       93.02     12.23 o 
  -2  30   3        2.23       51.41     11.97 o 
  -1  30   3        1.56        6.70      5.19 o 
   0  30   3      154.31      148.74      9.88 o 
   1  30   3      183.82      150.22     14.32 o 
   2  30   3        2.05       12.01      9.33 o 
  -4  31   3      814.39      804.34     29.63 o 
  -3  31   3      366.55      361.30     14.82 o 
  -2  31   3       79.20      100.07      9.17 o 
  -1  31   3       59.45       46.45      7.18 o 
   0  31   3      188.18      167.63     10.64 o 
   1  31   3        1.33        7.73      8.76 o 
   2  31   3       68.81       65.03     12.61 o 
  -4  32   3        8.91       48.27     12.03 o 
  -3  32   3        0.02       16.54      6.64 o 
  -2  32   3       13.42       18.14      6.00 o 
  -1  32   3       15.25       18.18      8.12 o 
   0  32   3       10.14       25.34      7.28 o 
   1  32   3        4.68        4.79      8.21 o 
  -4  33   3      418.81      416.05     21.03 o 
  -3  33   3      263.21      250.38     12.83 o 
  -2  33   3       79.29       81.27      8.79 o 
  -1  33   3      103.43      118.31     11.89 o 
   0  33   3       21.50       33.27      7.73 o 
   1  33   3       33.05       32.50     10.29 o 
  -4  34   3        7.77       43.62     17.25 o 
  -3  34   3       90.04      132.57     12.56 o 
  -2  34   3      179.72      158.67     10.17 o 
  -1  34   3      144.57      152.20     15.79 o 
   0  34   3       45.05       28.25      7.62 o 
   1  34   3       53.33       49.37     11.26 o 
  -4  35   3      104.69      135.82     15.25 o 
  -3  35   3       20.18       27.25      7.57 o 
  -2  35   3       95.88      103.43      9.75 o 
  -1  35   3       75.32       85.63     11.36 o 
   0  35   3       54.69       82.86      9.94 o 
   1  35   3       61.23       66.56     12.46 o 
  -3  36   3       51.98       60.37      9.21 o 
  -2  36   3       70.37       61.04     10.72 o 
  -1  36   3       61.40       70.42     11.15 o 
   0  36   3       57.72       95.77     10.49 o 
   1  36   3        5.94       10.94     11.60 o 
  -3  37   3        3.33        8.16      6.92 o 
  -2  37   3       24.87       40.61      9.80 o 
  -1  37   3      295.49      299.43     17.67 o 
   0  37   3      442.95      486.84     18.14 o 
  -3  38   3        1.42        3.23      6.69 o 
  -2  38   3        2.74        0.83      7.59 o 
  -1  38   3       16.02       43.44     10.49 o 
   0  38   3        0.00       60.23     11.77 o 
  -2  39   3       62.24       66.98     11.46 o 
  -1  39   3      327.67      329.50     18.79 o 
   0  39   3      589.70      605.69     26.35 o 
  -2  40   3       36.53       27.22      9.75 o 
  -1  40   3       25.68       58.37     12.04 o 
  -7   0   4       75.04       95.09     19.26 o 
  -6   0   4      267.57      277.92     22.43 o 
  -5   0   4        2.80       -1.29      4.95 o 
  -4   0   4        2.30        4.31      4.02 o 
  -3   0   4     2898.34     2925.01     61.36 o 
  -2   0   4      110.88       97.10      4.19 o 
  -1   0   4     8690.71     8856.63    339.31 o 
   0   0   4    22548.44    22552.78    615.39 o 
   1   0   4     8143.32     7907.43    227.77 o 
   2   0   4     1919.63     1844.02     67.34 o 
  -7   1   4        1.15       15.09      9.91 o 
  -6   1   4        9.60       23.18      8.40 o 
  -5   1   4        4.51       -0.68      3.63 o 
  -4   1   4       78.48       70.12      4.54 o 
  -3   1   4      380.43      430.95     16.84 o 
  -2   1   4       24.98       37.73      2.54 o 
  -1   1   4      140.85      206.60     12.50 o 
   3   1   4       28.33       73.87     19.09 o 
  -7   2   4      143.86      155.08     14.47 o 
  -6   2   4      282.55      248.39     15.22 o 
  -5   2   4       73.92       64.98      6.04 o 
  -4   2   4      317.81      318.21      8.86 o 
  -3   2   4     2295.93     2392.03     36.28 o 
  -2   2   4       11.77        6.35      1.65 o 
  -1   2   4     2184.69     2464.18     37.05 o 
   0   2   4     2328.73     2280.39     65.76 o 
   1   2   4     2087.32     1995.95     48.94 o 
   2   2   4      281.26      318.15     16.43 o 
   3   2   4      176.97      178.97     22.26 o 
  -6   3   4       10.97       31.60      8.62 o 
  -5   3   4       76.99       78.61      6.35 o 
  -4   3   4     1558.06     1563.26     26.36 o 
  -3   3   4     2634.98     2789.16     41.60 o 
  -2   3   4        0.37        0.64      1.70 o 
  -1   3   4      584.94      623.54     12.59 o 
   0   3   4        0.37       74.30     23.24 o 
   1   3   4      332.51      417.06     17.42 o 
   2   3   4      386.95      375.16     25.55 o 
   3   3   4      108.38      137.56     15.11 o 
  -6   4   4      393.63      365.77     14.61 o 
  -5   4   4      411.29      409.37     11.57 o 
  -4   4   4     1310.70     1351.83     23.51 o 
  -3   4   4     7219.44     7519.75    104.59 o 
  -2   4   4     1633.81     1592.31     22.16 o 
  -1   4   4      678.43      621.50     12.61 o 
   0   4   4     1600.30     1548.92     38.93 o 
   1   4   4      713.35      731.88     24.24 o 
   2   4   4      145.19      176.75     12.70 o 
   3   4   4      153.47      161.10     14.17 o 
  -6   5   4      133.28      201.61     15.00 o 
  -5   5   4       56.68       98.98      6.87 o 
  -4   5   4      882.58      876.91     23.12 o 
  -3   5   4     1663.21     1586.47     25.53 o 
  -2   5   4        2.78       33.26      4.10 o 
  -1   5   4        4.06       13.52      2.74 o 
   0   5   4       30.16       52.52      7.30 o 
   1   5   4      385.24      367.28     16.55 o 
   2   5   4      137.49      139.94     17.04 o 
   3   5   4       96.85      148.02     13.79 o 
  -6   6   4     1327.83     1370.27     39.47 o 
  -5   6   4     2421.67     2403.63    102.00 o 
  -4   6   4     2862.03     2504.21     39.13 o 
  -3   6   4       21.27       18.85      3.69 o 
  -2   6   4       14.21       36.76      3.40 o 
  -1   6   4      550.49      563.58     12.06 o 
   0   6   4      178.94      158.31     10.01 o 
   1   6   4       14.77       35.30      7.96 o 
   2   6   4      163.50      186.47     13.64 o 
   3   6   4      409.05      404.19     20.98 o 
  -6   7   4       71.25      148.11     15.62 o 
  -5   7   4      447.20      511.07     17.53 o 
  -4   7   4       43.15      120.08     11.61 o 
  -3   7   4      825.26      774.73     14.54 o 
  -2   7   4      558.76      710.05     14.71 o 
  -1   7   4      307.80      419.01     11.09 o 
   0   7   4      120.87      117.02      9.50 o 
   1   7   4        0.30       -3.23      5.71 o 
   2   7   4        9.57       18.96      8.16 o 
   3   7   4       29.40       56.67     11.40 o 
  -6   8   4      216.62      288.68     14.91 o 
  -5   8   4      766.75      763.95     37.97 o 
  -4   8   4     1468.38     1355.39     27.65 o 
  -3   8   4      721.67      683.05     13.24 o 
  -2   8   4     3603.32     3692.74     77.52 o 
  -1   8   4     3302.47     3535.13     51.87 o 
   0   8   4      113.07      113.23      8.59 o 
   1   8   4       14.30       14.21     10.01 o 
   2   8   4       63.89       58.56     10.26 o 
   3   8   4       96.58      133.53     15.31 o 
  -6   9   4      670.91      629.10     25.78 o 
  -5   9   4      183.08      202.34     12.15 o 
  -4   9   4        0.46       31.11      8.58 o 
  -3   9   4        5.76       17.61      6.37 o 
  -2   9   4     1060.73     1232.79     24.90 o 
  -1   9   4     1959.03     2077.62     32.80 o 
   0   9   4       25.51       18.42      7.19 o 
   1   9   4       47.00       33.08      7.78 o 
   2   9   4        1.43        7.21      7.45 o 
   3   9   4       45.53       94.31     13.38 o 
  -6  10   4      464.51      511.82     28.97 o 
  -5  10   4     1661.01     1580.96     71.74 o 
  -4  10   4     1685.57     1587.52     34.79 o 
  -3  10   4     1436.97     1599.21     23.06 o 
  -2  10   4     4820.20     5041.00     91.38 o 
  -1  10   4     5514.52     5777.66     81.48 o 
   0  10   4      175.05      197.08     10.93 o 
   1  10   4        3.18       17.53      5.34 o 
   2  10   4       84.14      110.17     12.49 o 
   3  10   4      254.01      261.35     17.55 o 
  -6  11   4      368.65      386.27     31.45 o 
  -5  11   4      245.88      278.41     25.16 o 
  -4  11   4      519.91      531.87     26.51 o 
  -3  11   4      628.72      648.80     11.51 o 
  -2  11   4      737.18      875.92     19.12 o 
  -1  11   4     2616.94     2823.90     37.91 o 
   0  11   4       23.35       40.15      6.46 o 
   1  11   4      625.70      579.83     16.79 o 
   2  11   4      157.37      173.99     13.12 o 
   3  11   4       55.74       89.30     19.94 o 
  -6  12   4      212.63      235.52     25.59 o 
  -5  12   4      347.05      326.34     17.59 o 
  -4  12   4      495.73      483.33     18.84 o 
  -3  12   4       16.66       58.67      3.39 o 
  -2  12   4     1633.47     1428.31     20.42 o 
  -1  12   4     2508.47     2465.14     33.71 o 
   0  12   4      382.19      334.64     11.10 o 
   1  12   4        3.00       49.10      8.89 o 
   2  12   4       52.38       71.55     11.15 o 
   3  12   4       60.60       76.58     13.08 o 
  -6  13   4      247.71      246.44     17.76 o 
  -5  13   4       23.54       24.71      7.93 o 
  -4  13   4      461.96      452.68     23.88 o 
  -3  13   4       31.17       52.96      4.61 o 
  -2  13   4       46.81       95.43      9.86 o 
  -1  13   4      577.32      718.96     31.13 o 
   0  13   4      277.82      292.42     11.67 o 
   1  13   4      507.98      511.04     19.83 o 
   2  13   4       84.28      121.01     12.34 o 
   3  13   4       84.44       73.70     12.93 o 
  -6  14   4       17.17       21.41      8.98 o 
  -5  14   4       49.77       50.89     17.37 o 
  -4  14   4       13.49       26.94      6.70 o 
  -3  14   4      904.85      921.25     17.91 o 
  -2  14   4      973.41      913.83     14.53 o 
  -1  14   4     3126.13     3013.11     40.42 o 
   0  14   4     1148.05     1111.80     20.91 o 
   1  14   4      399.79      430.34     35.52 o 
   2  14   4      275.46      258.25     15.74 o 
   3  14   4       15.26       21.88     10.16 o 
  -6  15   4        9.75        5.76      8.08 o 
  -5  15   4        6.18       -5.06      6.11 o 
  -4  15   4      597.40      585.71     21.08 o 
  -3  15   4       85.82       94.45      7.56 o 
  -1  15   4      448.43      520.10     19.54 o 
   1  15   4       52.39      105.61     10.18 o 
   2  15   4       16.61       62.58     10.73 o 
   3  15   4        1.10        6.26      8.92 o 
  -6  16   4       16.82       27.47      9.77 o 
  -5  16   4        4.58        4.97      6.95 o 
  -4  16   4       56.66       92.85     10.16 o 
  -3  16   4      290.68      282.25      8.83 o 
  -2  16   4     2756.53     2632.26     38.92 o 
  -1  16   4     2692.77     2751.06     37.85 o 
   0  16   4     3486.21     3440.26     52.02 o 
   1  16   4     1609.63     1527.58     40.92 o 
   2  16   4      496.25      453.16     21.14 o 
  -6  17   4       19.91        8.25      8.50 o 
  -5  17   4       46.35       47.95      9.60 o 
  -4  17   4       25.76       23.18      7.26 o 
  -3  17   4       15.68       31.74      4.19 o 
  -2  17   4      419.37      459.78     10.26 o 
  -1  17   4      447.30      506.08     20.16 o 
   1  17   4        9.23       91.29     30.04 o 
   2  17   4      158.64      203.16     14.40 o 
  -6  18   4       33.84       46.45     10.91 o 
  -5  18   4      108.84      132.72     17.20 o 
  -4  18   4       85.73      122.59     10.52 o 
  -3  18   4     1021.92     1026.24     19.88 o 
  -2  18   4      243.36      246.51      9.12 o 
  -1  18   4       78.39       87.61      5.97 o 
   0  18   4      237.46      214.55      7.40 o 
   1  18   4      732.14      741.36     25.12 o 
   2  18   4      509.11      485.89     21.58 o 
  -6  19   4       77.60       78.72     12.73 o 
  -5  19   4        0.95       23.79     11.98 o 
  -4  19   4       20.68       43.22     11.98 o 
  -3  19   4      206.89      237.56     29.44 o 
  -2  19   4     1224.96     1173.89     21.84 o 
  -1  19   4      380.04      427.27     11.59 o 
   0  19   4       32.18       35.20      5.18 o 
   1  19   4       90.08      129.22     11.04 o 
   2  19   4        2.89       62.38     14.98 o 
  -6  20   4      154.77      143.85     14.48 o 
  -5  20   4     1153.32     1057.25     68.11 o 
  -4  20   4     3186.16     3228.58    164.41 o 
  -3  20   4     2401.75     2282.40     36.48 o 
  -2  20   4      975.68      980.13     19.35 o 
  -1  20   4       17.10       40.58      4.90 o 
   0  20   4        1.77        5.02      5.00 o 
   1  20   4      229.57      241.61     14.07 o 
   2  20   4      442.81      443.34     21.01 o 
  -6  21   4       83.74      126.89     14.97 o 
  -5  21   4        0.02       38.86     11.81 o 
  -4  21   4      496.19      555.90     62.52 o 
  -3  21   4      810.83      793.29     30.95 o 
  -2  21   4      331.09      352.99     12.32 o 
  -1  21   4      398.71      401.04     14.05 o 
   0  21   4        1.75        3.09      4.89 o 
   1  21   4      183.30      214.53     23.53 o 
   2  21   4      208.49      224.46     15.34 o 
  -6  22   4      255.02      245.80     28.76 o 
  -5  22   4      983.87      940.72     67.64 o 
  -4  22   4      627.64      642.39     38.35 o 
  -3  22   4      217.91      238.86     10.99 o 
  -2  22   4      128.84      143.39      7.01 o 
  -1  22   4      109.26      128.19     11.68 o 
   0  22   4      200.50      170.57     10.02 o 
   1  22   4       66.72       68.30     11.11 o 
   2  22   4      110.87      119.91     21.23 o 
  -6  23   4       59.92       89.00     17.68 o 
  -5  23   4      135.67      168.04     23.75 o 
  -4  23   4       83.36      107.92     11.11 o 
  -3  23   4      288.11      246.77     16.46 o 
  -2  23   4       18.59       22.46      4.53 o 
  -1  23   4      220.88      208.18      8.55 o 
   0  23   4      115.91      116.16      9.58 o 
   1  23   4       21.08       25.16      9.42 o 
   2  23   4        1.75       17.89     15.15 o 
  -5  24   4      844.65      789.22     54.18 o 
  -4  24   4      642.44      647.64     30.64 o 
  -3  24   4      455.64      463.03     15.41 o 
  -2  24   4      360.28      370.71     11.10 o 
  -1  24   4        6.81       15.08      4.54 o 
   0  24   4      118.09      110.01     10.09 o 
   1  24   4      163.14      171.14     13.69 o 
   2  24   4      220.77      218.69     23.88 o 
  -5  25   4      106.23      132.86     16.26 o 
  -4  25   4        4.19       35.74      9.50 o 
  -3  25   4      158.51      164.90      9.63 o 
  -2  25   4       37.34       65.72      6.31 o 
  -1  25   4      101.93      106.34      6.87 o 
   0  25   4      134.20      120.71      9.70 o 
   1  25   4        3.46       24.61      9.26 o 
   2  25   4       73.74       70.95     13.13 o 
  -5  26   4      237.90      238.26     39.63 o 
  -4  26   4      552.50      544.36     22.43 o 
  -3  26   4      307.85      291.04     12.58 o 
  -2  26   4     1097.09     1075.92     29.02 o 
  -1  26   4      636.04      606.93     15.45 o 
   0  26   4      112.15      112.26     10.14 o 
   1  26   4      107.33      136.67     14.65 o 
   2  26   4      121.42      130.06     22.25 o 
  -5  27   4       19.35       15.56      8.65 o 
  -4  27   4        0.28       18.05      7.74 o 
  -3  27   4      250.71      245.95     11.78 o 
  -2  27   4      846.03      836.06     32.50 o 
  -1  27   4      350.77      375.46     14.19 o 
   0  27   4        0.02       16.35      6.67 o 
   1  27   4      106.37      143.80     14.94 o 
  -5  28   4       79.55      101.83     13.95 o 
  -4  28   4       10.93       -0.08      6.99 o 
  -3  28   4       26.81       28.97      7.33 o 
  -2  28   4      173.70      203.43     10.62 o 
  -1  28   4      389.68      347.22     13.68 o 
   0  28   4      214.52      195.39     11.50 o 
   1  28   4      192.94      161.94     14.33 o 
  -5  29   4        7.06        0.40      7.87 o 
  -4  29   4       25.68       26.32      9.44 o 
  -3  29   4       10.15        9.79      5.73 o 
  -2  29   4       38.11       46.36      7.04 o 
  -1  29   4       13.24       37.09      6.91 o 
   0  29   4       40.60      100.96     10.25 o 
   1  29   4        2.93       22.80      9.70 o 
  -5  30   4        9.83       -0.37      8.31 o 
  -4  30   4       71.87       62.03     11.20 o 
  -3  30   4        0.90       -5.96      4.81 o 
  -2  30   4      452.06      439.78     15.60 o 
  -1  30   4      646.98      674.91     20.02 o 
   0  30   4     1020.45     1033.72     27.54 o 
   1  30   4      385.87      386.78     20.51 o 
  -4  31   4        1.14        3.09      7.28 o 
  -3  31   4        3.25       -0.13      5.34 o 
  -2  31   4        3.19       27.46      6.36 o 
  -1  31   4        6.79       58.74      8.00 o 
   1  31   4        6.17       42.02     11.13 o 
  -4  32   4       38.14       26.84      9.55 o 
  -3  32   4       35.20       38.95      7.79 o 
  -2  32   4       87.17       96.88      9.36 o 
  -1  32   4      643.98      633.35     19.72 o 
   0  32   4      625.86      585.52     20.17 o 
   1  32   4       91.63       90.85     13.77 o 
  -4  33   4       44.81       50.75     11.26 o 
  -3  33   4       51.32       47.26      8.04 o 
  -2  33   4        0.02        4.80      5.42 o 
  -1  33   4        0.01       30.33      7.44 o 
   0  33   4        6.00       43.27      8.67 o 
  -4  34   4       49.85       51.84     11.33 o 
  -3  34   4      103.62      121.52     11.08 o 
  -2  34   4      126.89      128.60     14.19 o 
  -1  34   4      189.30      218.00     15.35 o 
   0  34   4      313.87      337.15     15.76 o 
  -4  35   4        3.38       11.39      9.04 o 
  -3  35   4       57.96       65.36      9.33 o 
  -2  35   4       53.17       62.52     10.93 o 
  -1  35   4      142.38      143.31     14.77 o 
   0  35   4        1.57       18.80      7.63 o 
  -3  36   4      232.44      227.06     12.80 o 
  -2  36   4       33.35       33.04     10.18 o 
  -1  36   4       16.28       30.34     12.88 o 
   0  36   4       54.47       61.15      9.98 o 
  -3  37   4       43.94       71.97      9.87 o 
  -2  37   4       24.64       33.98     10.01 o 
  -1  37   4       43.40       50.02     11.61 o 
  -3  38   4      118.59      136.07     10.67 o 
  -2  38   4        2.28        7.41      8.59 o 
  -1  38   4        0.59        6.11      8.92 o 
  -2  39   4       16.03       16.30      9.73 o 
  -7   1   5      774.65      784.70     29.37 o 
  -6   1   5      239.70      246.59     11.35 o 
  -5   1   5       55.24       66.27      5.39 o 
  -4   1   5     2085.51     1930.85     31.43 o 
  -3   1   5     4641.58     4476.73     77.75 o 
  -2   1   5     3948.12     3997.35     45.97 o 
  -1   1   5     3315.52     3484.90     59.59 o 
   0   1   5       38.32       21.54      7.32 o 
   1   1   5      305.69      244.84     14.92 o 
   2   1   5       24.83        6.86      9.02 o 
  -7   2   5      149.20      223.01     15.53 o 
  -6   2   5        0.92       25.52      6.09 o 
  -5   2   5       47.34       41.18      4.92 o 
  -4   2   5      617.73      546.83     12.34 o 
  -3   2   5      222.45      241.45     16.27 o 
  -2   2   5      310.28      330.55      6.32 o 
  -1   2   5      389.43      431.19     12.35 o 
   0   2   5       12.24       17.12      7.11 o 
   1   2   5       72.10       91.23     12.93 o 
   2   2   5       68.28       86.62     17.72 o 
  -7   3   5      522.63      585.27     24.72 o 
  -6   3   5      394.01      439.10     15.36 o 
  -5   3   5      111.79      123.61      6.31 o 
  -4   3   5     1943.15     1819.70     29.99 o 
  -3   3   5     3203.39     3204.98     47.94 o 
  -2   3   5      401.93      354.87      6.57 o 
  -1   3   5      164.01      174.89      8.00 o 
   0   3   5      596.16      585.27     30.21 o 
   1   3   5      583.46      606.84     23.48 o 
   2   3   5      248.41      259.94     24.05 o 
  -7   4   5      155.83      201.57     21.49 o 
  -6   4   5      212.80      228.58     11.25 o 
  -5   4   5       15.72        7.26      3.77 o 
  -4   4   5     1210.25     1307.73     23.03 o 
  -3   4   5     3531.52     3667.15     54.09 o 
  -2   4   5     1121.82     1152.88     17.81 o 
  -1   4   5      556.00      655.02     16.36 o 
   1   4   5      958.57      924.84     30.22 o 
   2   4   5      349.79      360.85     28.16 o 
  -7   5   5      161.23      186.58     21.31 o 
  -6   5   5      205.23      222.28     11.10 o 
  -5   5   5       33.65       47.31      5.34 o 
  -4   5   5      231.82      226.95     10.95 o 
  -3   5   5     1753.29     1806.37     25.70 o 
  -2   5   5      379.26      370.43      9.34 o 
  -1   5   5     3144.69     3196.11     68.25 o 
   0   5   5     2463.94     2304.82     56.30 o 
   1   5   5      528.35      549.02     22.42 o 
   2   5   5      186.65      218.52     22.26 o 
  -7   6   5      383.43      382.07     29.02 o 
  -6   6   5      310.04      313.59     13.10 o 
  -5   6   5      597.73      596.49     14.26 o 
  -4   6   5       16.34       21.22      3.44 o 
  -3   6   5       28.27       84.44     17.16 o 
  -2   6   5      256.64      262.45      9.06 o 
  -1   6   5      681.18      760.36     16.22 o 
   2   6   5        0.32       26.28      9.99 o 
  -7   7   5      135.95      138.49     22.17 o 
  -6   7   5       75.10       92.69     11.41 o 
  -5   7   5       76.74      119.55      8.36 o 
  -4   7   5        2.33        1.33      2.61 o 
  -3   7   5      357.94      418.11      8.76 o 
  -2   7   5     1922.66     1855.52     30.00 o 
  -1   7   5     3350.44     3332.09     50.58 o 
   0   7   5     4861.23     4676.61    114.53 o 
   1   7   5      738.95      745.66     29.19 o 
   2   7   5       76.37      111.18     14.20 o 
  -7   8   5       26.68       25.08      9.87 o 
  -6   8   5       10.52       38.28      9.20 o 
  -5   8   5      257.04      295.38     11.45 o 
  -4   8   5       35.57       35.15      3.91 o 
  -3   8   5        0.31       13.59      2.90 o 
  -2   8   5        0.25       15.75      3.08 o 
  -1   8   5       45.44      136.36     18.10 o 
   2   8   5        3.12       26.93      9.41 o 
  -7   9   5       74.41       92.96     25.16 o 
  -6   9   5      661.88      639.55     44.12 o 
  -5   9   5      862.21      814.34     56.15 o 
  -4   9   5      228.14      237.18      7.58 o 
  -3   9   5      757.01      766.73     13.16 o 
  -2   9   5       45.30       80.42      6.51 o 
  -1   9   5      409.41      343.99     10.34 o 
   0   9   5     2311.33     2094.29     68.75 o 
   1   9   5     1542.51     1511.62     34.16 o 
   2   9   5      258.27      257.55     16.73 o 
  -7  10   5      141.37      135.44     13.94 o 
  -6  10   5      293.64      294.70     16.52 o 
  -5  10   5      178.41      194.77     41.47 o 
  -4  10   5       17.34       28.63      6.41 o 
  -3  10   5      277.97      260.47      8.27 o 
  -2  10   5      190.28      195.69      7.05 o 
  -1  10   5      367.32      338.58     10.05 o 
   0  10   5      162.92      254.19     14.21 o 
   2  10   5       13.34       76.21     12.44 o 
  -7  11   5       11.63       22.54      9.75 o 
  -6  11   5      466.36      447.89     43.91 o 
  -5  11   5     1424.62     1314.06    118.72 o 
  -4  11   5      732.28      744.27     18.88 o 
  -3  11   5        4.55        7.12      2.98 o 
  -2  11   5       96.76       75.66      4.85 o 
  -1  11   5      148.03      124.82      7.07 o 
   0  11   5      839.50      761.45     25.42 o 
   1  11   5      546.70      545.92     22.11 o 
   2  11   5      287.91      308.18     21.74 o 
  -6  12   5        6.95       48.58     11.51 o 
  -5  12   5      119.26      237.88     53.58 o 
  -4  12   5       17.41       60.43      7.71 o 
  -3  12   5       10.83       12.52      3.26 o 
  -2  12   5        2.00        6.46      2.98 o 
  -1  12   5      177.98      171.78      7.45 o 
   0  12   5       29.93       57.59      6.79 o 
   1  12   5        0.41       37.98      8.73 o 
   2  12   5       98.34      170.68     14.43 o 
  -6  13   5      512.29      542.86     37.36 o 
  -5  13   5     2601.09     2402.26    174.64 o 
  -4  13   5     2111.91     2037.01     55.63 o 
  -3  13   5      637.64      669.22     14.71 o 
  -2  13   5      315.32      359.14     10.06 o 
  -1  13   5      109.95      102.13      5.10 o 
   0  13   5        9.25        6.47      3.83 o 
   1  13   5      326.06      316.19     23.71 o 
   2  13   5      486.55      435.61     23.71 o 
  -6  14   5       43.19      108.58     23.50 o 
  -4  14   5       95.17      202.77     19.26 o 
  -3  14   5      709.45      618.54     14.18 o 
  -2  14   5      298.06      319.24      9.61 o 
  -1  14   5       67.90       84.54      5.88 o 
   0  14   5        0.01        4.53      3.89 o 
   1  14   5       90.02      120.69     12.63 o 
   2  14   5       65.26      125.99     14.63 o 
  -6  15   5      555.86      543.88     49.09 o 
  -5  15   5     2798.70     2585.62    169.03 o 
  -4  15   5     2236.95     2220.06    153.29 o 
  -3  15   5      493.09      455.03     14.97 o 
  -2  15   5     1381.45     1400.54     25.19 o 
  -1  15   5      347.09      333.03     10.49 o 
   0  15   5       89.70       73.97      6.45 o 
   1  15   5       36.77       50.87      9.81 o 
   2  15   5      180.10      169.31     14.62 o 
  -6  16   5       34.84       74.74     23.84 o 
  -3  16   5       20.13       30.03      4.26 o 
  -1  16   5      119.30       96.36      6.31 o 
   0  16   5        2.70       25.47      5.75 o 
   1  16   5       24.50       21.93      9.84 o 
   2  16   5        0.27       17.97      9.76 o 
  -6  17   5      297.71      290.39     32.78 o 
  -5  17   5     1524.77     1503.36    135.02 o 
  -4  17   5     1381.76     1422.43     51.25 o 
  -3  17   5      514.95      468.14     12.34 o 
  -2  17   5     1581.49     1549.98     27.57 o 
  -1  17   5       13.65       25.52      4.68 o 
   0  17   5      461.78      337.68     24.32 o 
   1  17   5       10.33       -0.86     12.41 o 
   2  17   5       50.11       67.64     12.26 o 
  -6  18   5      162.37      130.37     12.71 o 
  -5  18   5       58.72      116.67     19.69 o 
  -4  18   5      117.06      159.47     16.00 o 
  -3  18   5       63.43       84.54      5.95 o 
  -2  18   5       32.92      113.16     12.59 o 
  -1  18   5      353.58      366.25     11.47 o 
   0  18   5      102.71      121.13     11.48 o 
   1  18   5      133.48      147.39     19.52 o 
   2  18   5       22.95       51.10     18.14 o 
  -6  19   5      145.17      173.40     20.20 o 
  -5  19   5      387.27      390.33     27.47 o 
  -4  19   5      407.09      407.64     34.88 o 
  -3  19   5      564.56      515.41     13.27 o 
  -2  19   5      737.15      710.50     16.32 o 
  -1  19   5      231.58      232.00      9.27 o 
   0  19   5       17.81       10.42      7.59 o 
   1  19   5      255.86      287.33     25.51 o 
   2  19   5      408.58      397.23     32.27 o 
  -6  20   5       83.21       91.91     19.43 o 
  -5  20   5        4.52       13.99      7.60 o 
  -4  20   5     1397.99     1438.80     43.95 o 
  -3  20   5      893.58      923.83     19.85 o 
  -2  20   5      255.16      313.79     14.02 o 
  -1  20   5      439.97      474.37     13.71 o 
   0  20   5       23.73       40.63      9.08 o 
   1  20   5      261.35      258.11     29.61 o 
  -6  21   5       20.13       19.62      9.47 o 
  -5  21   5        3.34       -3.09      6.72 o 
  -4  21   5       23.02       57.17      9.32 o 
  -3  21   5       18.43       37.65     12.87 o 
  -2  21   5     1163.56     1104.03     22.15 o 
  -1  21   5      847.88      822.72     18.90 o 
   0  21   5      509.39      493.76     20.95 o 
   1  21   5      217.40      216.43     15.78 o 
  -6  22   5       28.01       26.70     13.82 o 
  -5  22   5       89.49       66.62     10.83 o 
  -4  22   5      168.40      141.18      9.53 o 
  -3  22   5      105.60      132.97      7.58 o 
  -2  22   5        0.01       42.45     11.21 o 
  -1  22   5      262.07      300.52     10.90 o 
   0  22   5       90.32      166.85     13.13 o 
   1  22   5       13.22       64.69     12.01 o 
  -6  23   5       12.29        9.70      9.25 o 
  -5  23   5       92.48       72.49     11.71 o 
  -4  23   5      131.70      123.31     10.64 o 
  -3  23   5      841.56      828.00     31.29 o 
  -2  23   5     1550.42     1498.10     27.93 o 
  -1  23   5     1690.93     1580.06     29.80 o 
   0  23   5     1297.30     1359.41     39.54 o 
   1  23   5      551.51      520.82     33.81 o 
  -6  24   5      111.23      145.74     24.01 o 
  -5  24   5        1.77       17.22      8.65 o 
  -4  24   5        6.19        1.08      5.50 o 
  -3  24   5      379.86      341.44     14.63 o 
  -2  24   5      652.39      608.91     15.65 o 
  -1  24   5       18.85       95.68     31.45 o 
   1  24   5       59.27      137.32     14.40 o 
  -5  25   5        5.14        6.11      8.14 o 
  -4  25   5      108.57      120.04     10.78 o 
  -3  25   5      295.36      247.83     15.32 o 
  -2  25   5      307.87      311.49     11.07 o 
  -1  25   5      294.69      292.89     13.31 o 
   0  25   5      796.63      808.78     28.75 o 
   1  25   5      318.83      365.52     20.32 o 
  -5  26   5       71.14       53.94     11.14 o 
  -4  26   5        4.08        7.37      5.83 o 
  -3  26   5       12.51       26.77      6.54 o 
  -2  26   5       81.42       98.53      7.69 o 
  -1  26   5      376.89      355.68     14.63 o 
   0  26   5       73.28      126.56     13.15 o 
   1  26   5       17.76       54.74     12.13 o 
  -5  27   5      217.58      203.68     15.31 o 
  -4  27   5       83.84       79.72      9.56 o 
  -3  27   5       12.18       11.77      5.97 o 
  -2  27   5       56.49       67.01      6.82 o 
  -1  27   5       10.36       35.19      7.38 o 
   0  27   5       68.17      105.86     13.25 o 
   1  27   5       29.20       58.23     12.22 o 
  -5  28   5       28.11       48.11     10.85 o 
  -4  28   5      167.82      163.64     10.89 o 
  -3  28   5       45.71       56.75      7.90 o 
  -2  28   5       12.48       24.78      5.51 o 
  -1  28   5       86.50      105.29     10.35 o 
   0  28   5       27.42       30.77      9.86 o 
   1  28   5       88.94       98.10     18.62 o 
  -5  29   5      286.07      282.17     25.08 o 
  -4  29   5      401.35      419.04     25.00 o 
  -3  29   5      435.14      425.98     15.91 o 
  -2  29   5      381.60      364.79     12.48 o 
  -1  29   5      275.08      260.69     13.10 o 
   0  29   5      263.79      245.44     16.60 o 
  -5  30   5        0.24       28.90     12.20 o 
  -4  30   5       98.98      151.66     10.94 o 
  -3  30   5       45.13      100.53      9.41 o 
  -2  30   5        6.37       32.33      7.02 o 
  -1  30   5        8.17       17.49      7.02 o 
   0  30   5      110.66      130.16     19.04 o 
  -5  31   5      495.30      492.69     78.57 o 
  -4  31   5      712.72      706.00     22.54 o 
  -3  31   5      125.13      128.20      9.96 o 
  -2  31   5        4.54        4.18      7.41 o 
  -1  31   5        0.71       -1.37      6.23 o 
   0  31   5        1.25       -5.78      8.60 o 
  -4  32   5        2.84       39.19     15.49 o 
  -3  32   5      134.05      112.15     10.64 o 
  -2  32   5       90.57       88.38     12.58 o 
  -1  32   5       13.41       19.94      7.50 o 
   0  32   5       12.93       -0.18      9.41 o 
  -4  33   5      438.40      441.36     22.22 o 
  -3  33   5      130.62      154.39     10.74 o 
  -2  33   5       59.37       86.84     12.33 o 
  -1  33   5      108.60      124.17     11.61 o 
   0  33   5       10.00        4.15      8.74 o 
  -4  34   5        8.59       38.14      8.51 o 
  -3  34   5      208.53      188.54     11.91 o 
  -2  34   5      275.26      279.96     17.30 o 
  -1  34   5       17.77       40.98      8.74 o 
  -4  35   5       35.64       47.24      9.24 o 
  -3  35   5        6.38       16.05      7.11 o 
  -2  35   5       67.49       98.02     13.00 o 
  -1  35   5       28.68       38.36      8.82 o 
  -3  36   5       83.85       88.52     10.51 o 
  -2  36   5       34.95       49.72     11.00 o 
  -1  36   5       40.83       63.19     12.08 o 
  -2  37   5       63.04       73.60     13.19 o 
  -7   0   6      190.83      183.25     19.95 o 
  -6   0   6      372.52      368.75     16.58 o 
  -5   0   6       17.30       15.03      5.45 o 
  -4   0   6      194.24      172.65      9.47 o 
  -3   0   6      841.30      773.61     22.60 o 
  -2   0   6      793.95      785.92     29.12 o 
  -1   0   6     7403.01     7390.96    217.42 o 
   0   0   6     5007.81     4513.23    142.81 o 
   1   0   6      797.99      741.47     39.88 o 
  -7   1   6        1.65       30.47     12.58 o 
  -6   1   6       18.11       35.20      5.39 o 
  -5   1   6        2.32       -0.87      3.16 o 
  -4   1   6       17.99       21.50      3.47 o 
  -3   1   6      178.39      164.54      6.54 o 
  -2   1   6       17.32       33.26      3.82 o 
   1   1   6       30.93      113.37     14.13 o 
  -7   2   6      374.43      383.10     27.39 o 
  -6   2   6      119.39      102.65      7.23 o 
  -5   2   6       52.97       47.01      5.07 o 
  -4   2   6       89.05      112.37      5.64 o 
  -3   2   6      365.35      326.89      7.94 o 
  -2   2   6        9.66       18.05      3.48 o 
  -1   2   6      419.74      468.71     14.16 o 
   0   2   6     2124.65     2055.11     53.52 o 
   1   2   6      204.50      207.68     17.63 o 
   2   2   6        9.33       15.06     15.49 o 
  -7   3   6      111.05      156.37     19.26 o 
  -6   3   6       25.33       27.41      5.23 o 
  -5   3   6       56.21       51.36      5.32 o 
  -4   3   6      332.73      333.32     11.23 o 
  -3   3   6      385.02      438.76     10.58 o 
  -2   3   6      844.04      879.30     26.35 o 
  -1   3   6      863.04      876.08     31.12 o 
   1   3   6       74.64      114.98     14.16 o 
  -7   4   6      281.79      276.20     24.14 o 
  -6   4   6      291.37      264.30     14.56 o 
  -5   4   6      200.50      205.03      8.01 o 
  -4   4   6     1478.07     1501.17     26.24 o 
  -3   4   6     2503.74     2515.09     34.69 o 
  -2   4   6      621.13      619.72     13.73 o 
  -1   4   6     1324.51     1302.54     28.01 o 
   0   4   6      913.73      857.23     29.53 o 
   1   4   6      110.31      132.16     13.74 o 
  -7   5   6      102.83      146.91     12.98 o 
  -6   5   6      144.42      155.83     19.09 o 
  -5   5   6      149.62      159.35     13.53 o 
  -3   5   6       66.20      143.32     11.74 o 
  -2   5   6      665.48      637.59     14.14 o 
  -1   5   6      754.95      680.59     18.05 o 
   0   5   6        7.94       30.00     10.91 o 
   1   5   6       49.66       50.85     11.58 o 
  -7   6   6      427.20      448.54     21.24 o 
  -6   6   6      828.22      888.24     29.27 o 
  -5   6   6     2505.27     2401.22     46.29 o 
  -4   6   6     3966.41     3603.78     91.32 o 
  -3   6   6      802.65      745.22     13.53 o 
  -2   6   6      135.27      164.76      6.91 o 
  -1   6   6       10.35       42.55      5.84 o 
   0   6   6       86.74       77.92     11.64 o 
   1   6   6        5.27       -1.91      8.12 o 
  -7   7   6       81.34      116.47     13.95 o 
  -6   7   6      218.46      215.33     14.03 o 
  -5   7   6      451.29      461.86     19.02 o 
  -4   7   6      261.11      382.50     36.09 o 
  -3   7   6       32.27      111.98     14.20 o 
  -2   7   6       37.84       91.83     10.25 o 
  -1   7   6      109.20      100.82      7.48 o 
   0   7   6       20.33       32.54      9.03 o 
   1   7   6        6.54        5.82     12.24 o 
  -7   8   6       80.07      138.94     13.88 o 
  -6   8   6       34.13       56.47      9.80 o 
  -5   8   6      737.35      696.16     20.10 o 
  -4   8   6     2827.72     2747.68     51.23 o 
  -3   8   6     2492.82     2458.61     45.42 o 
  -2   8   6     1190.32     1203.97     22.50 o 
  -1   8   6       16.62       18.10      5.11 o 
   0   8   6       63.08       44.69     12.24 o 
   1   8   6       48.43       72.41     17.80 o 
  -7   9   6       83.76       94.12     12.98 o 
  -6   9   6      351.03      338.36     17.34 o 
  -5   9   6      192.20      173.47      9.30 o 
  -2   9   6        0.11      110.26     18.81 o 
  -1   9   6      107.47       93.46     11.86 o 
   0   9   6       21.29       21.24      8.42 o 
   1   9   6       41.10       61.23     11.81 o 
  -7  10   6      204.07      207.14     18.70 o 
  -6  10   6      488.21      492.10     41.77 o 
  -5  10   6     1219.80     1145.74     43.77 o 
  -4  10   6     1857.59     1811.34     36.79 o 
  -3  10   6     2211.05     2203.14     35.95 o 
  -2  10   6     1555.35     1643.50     28.82 o 
  -1  10   6      157.31      200.50     11.41 o 
   0  10   6        2.59       -1.20      7.12 o 
   1  10   6      146.19      176.63     14.48 o 
  -7  11   6      113.01      142.20     14.16 o 
  -6  11   6      189.36      166.65     12.80 o 
  -5  11   6      177.94      190.93     19.47 o 
  -4  11   6      702.43      707.98     19.08 o 
  -3  11   6      320.31      375.06     15.16 o 
  -1  11   6      324.13      284.00     11.56 o 
   0  11   6        1.43       -2.24      6.75 o 
   1  11   6      241.00      242.69     16.26 o 
  -7  12   6      116.75      133.46     14.25 o 
  -6  12   6      244.08      256.27     31.84 o 
  -5  12   6      476.15      451.28     51.74 o 
  -4  12   6      237.82      267.21     11.06 o 
  -3  12   6      317.57      284.28     11.50 o 
  -2  12   6      722.50      666.58     15.53 o 
  -1  12   6       11.79       40.69      7.41 o 
   0  12   6       22.78       18.05      6.48 o 
   1  12   6      180.72      228.02     15.84 o 
  -7  13   6       26.49       36.49     10.74 o 
  -6  13   6       57.70       64.80     13.87 o 
  -5  13   6       10.38       16.46      6.97 o 
  -4  13   6      257.41      244.89     11.86 o 
  -3  13   6       26.70       42.96      5.02 o 
  -2  13   6       36.63       64.22      7.26 o 
  -1  13   6      484.18      456.70     14.97 o 
   0  13   6       52.68       57.62      7.95 o 
   1  13   6      109.84      181.61     14.53 o 
  -7  14   6       73.80       73.65     19.09 o 
  -6  14   6      150.74      143.20     25.98 o 
  -5  14   6       11.64       19.00      7.60 o 
  -4  14   6       52.59       55.90      6.06 o 
  -3  14   6      339.64      319.25     10.12 o 
  -2  14   6      538.00      529.81     13.80 o 
  -1  14   6      468.27      490.70     16.30 o 
   0  14   6      453.87      433.64     15.84 o 
   1  14   6      592.95      580.73     37.66 o 
  -6  15   6        1.84       30.07      8.99 o 
  -5  15   6        3.07        2.27      6.19 o 
  -4  15   6      147.48      146.27      7.51 o 
  -3  15   6       50.28       83.10      6.27 o 
  -2  15   6       32.28       95.37      8.51 o 
  -1  15   6      166.06      223.10      9.91 o 
  -6  16   6      377.83      377.89     29.10 o 
  -5  16   6       54.15       51.22      9.64 o 
  -4  16   6      253.05      226.98      9.10 o 
  -3  16   6       46.27       49.19      5.52 o 
  -2  16   6     1324.23     1257.95     28.01 o 
  -1  16   6     1158.42     1143.28     23.82 o 
   0  16   6     1761.78     1638.21     50.36 o 
   1  16   6      642.59      585.78     38.51 o 
  -6  17   6        3.32       46.98     10.21 o 
  -5  17   6       32.38       32.89      8.59 o 
  -4  17   6       81.95       89.43      7.96 o 
  -3  17   6      230.51      209.77      8.52 o 
  -2  17   6       82.17      121.70      7.22 o 
  -1  17   6        0.67       85.13     15.26 o 
   1  17   6        4.74      104.00     21.57 o 
  -6  18   6      429.24      407.57     31.24 o 
  -5  18   6      114.17      110.41     10.98 o 
  -4  18   6       91.77      106.35      8.81 o 
  -3  18   6       12.05       44.64      6.37 o 
  -2  18   6      140.66      121.97      7.20 o 
  -1  18   6      469.97      415.74     13.11 o 
   0  18   6      660.82      672.98     25.60 o 
   1  18   6      404.94      389.39     22.25 o 
  -6  19   6       37.22       81.14     16.65 o 
  -5  19   6       65.31      119.91     13.07 o 
  -4  19   6       59.65       74.11      8.26 o 
  -3  19   6      863.55      732.29     17.22 o 
  -2  19   6      369.98      366.50     11.86 o 
  -1  19   6       56.73      115.30      7.77 o 
   1  19   6       62.62      103.85     19.56 o 
  -6  20   6      406.25      394.80     28.33 o 
  -5  20   6     1036.55      963.50     63.15 o 
  -4  20   6      759.21      726.41     28.39 o 
  -3  20   6      245.52      321.14     12.79 o 
  -2  20   6      544.61      514.23     14.33 o 
  -1  20   6      582.04      564.70     15.83 o 
   0  20   6      303.93      325.90     17.96 o 
   1  20   6      109.26      142.22     15.97 o 
  -6  21   6       10.71       36.51      9.96 o 
  -5  21   6       13.38       71.70     11.10 o 
  -4  21   6      445.17      471.64     21.78 o 
  -3  21   6      566.30      529.77     14.58 o 
  -2  21   6       45.59       68.90      6.99 o 
  -1  21   6      112.94      141.43      8.79 o 
   0  21   6        5.16       15.59     13.57 o 
   1  21   6      161.85      171.18     18.88 o 
  -6  22   6      397.44      395.50     20.93 o 
  -5  22   6      878.82      848.62     46.90 o 
  -4  22   6      384.07      349.39     23.90 o 
  -3  22   6       30.77       62.94      6.74 o 
  -2  22   6       62.76       52.24      6.52 o 
  -1  22   6       44.32       50.60      8.38 o 
   0  22   6        4.26        5.20      8.46 o 
  -6  23   6        1.49       26.67      9.51 o 
  -5  23   6       24.22       81.80     11.66 o 
  -4  23   6       35.97       65.05      8.98 o 
  -3  23   6      243.94      189.10      9.03 o 
  -2  23   6      214.97      187.64      9.16 o 
  -1  23   6        1.34        4.95      6.32 o 
   0  23   6       40.69       34.68     10.70 o 
  -6  24   6      327.85      337.89     54.05 o 
  -5  24   6      868.69      847.32     52.20 o 
  -4  24   6      964.65      909.88     55.61 o 
  -3  24   6      184.29      203.79      9.30 o 
  -2  24   6       89.26      106.50      8.02 o 
  -1  24   6       45.97       45.50      8.43 o 
   0  24   6        1.03       -4.09      8.21 o 
  -6  25   6      105.77      114.97     19.82 o 
  -5  25   6      131.53      175.07     23.92 o 
  -4  25   6        1.59       53.84     11.26 o 
  -3  25   6       58.93       90.50      7.69 o 
  -2  25   6       93.42      113.64      8.15 o 
  -1  25   6      127.51      137.33     10.68 o 
   0  25   6       93.27       80.36     13.13 o 
  -5  26   6      260.50      270.38     32.48 o 
  -4  26   6      690.08      637.27     28.86 o 
  -3  26   6      215.74      239.43     11.94 o 
  -2  26   6      461.72      450.76     14.25 o 
  -1  26   6      432.65      416.04     16.76 o 
   0  26   6       73.05       87.14     13.12 o 
  -5  27   6       37.72       51.23     10.75 o 
  -4  27   6        0.64       24.84      6.93 o 
  -3  27   6      347.69      358.84     14.63 o 
  -2  27   6      274.50      298.88     14.97 o 
  -1  27   6       46.27       63.84      9.32 o 
   0  27   6        0.45        6.98      9.58 o 
  -5  28   6       22.72       35.84     10.28 o 
  -4  28   6      134.20      131.15     10.95 o 
  -3  28   6      190.55      192.64     11.30 o 
  -2  28   6      128.17      131.16     10.24 o 
  -1  28   6      102.01       92.59     10.83 o 
   0  28   6       21.56       27.04     10.98 o 
  -5  29   6       62.97       61.83     11.74 o 
  -4  29   6       26.98       28.17      7.82 o 
  -3  29   6       94.41      134.40     10.33 o 
  -2  29   6       15.00       48.57      8.20 o 
  -1  29   6        0.25        8.97      7.13 o 
  -5  30   6        4.92        1.26      7.98 o 
  -4  30   6       14.98       24.90      7.66 o 
  -3  30   6      155.44      163.56     10.86 o 
  -2  30   6      236.67      248.95     13.18 o 
  -1  30   6      129.39      155.04     12.19 o 
  -4  31   6        0.44       -2.13      6.26 o 
  -3  31   6       18.47       30.30      7.59 o 
  -2  31   6        4.96       25.39      7.49 o 
  -1  31   6        3.30       15.30      7.70 o 
  -4  32   6        0.51       -5.67      5.76 o 
  -3  32   6       61.02       77.36     11.74 o 
  -2  32   6       83.65      126.59     16.22 o 
  -1  32   6      174.72      182.14     14.68 o 
  -4  33   6       27.85       21.76      7.95 o 
  -3  33   6       35.01       34.83      8.13 o 
  -2  33   6       24.26       30.25     10.09 o 
  -3  34   6      172.78      136.78     11.14 o 
  -2  34   6      154.59      156.14     15.01 o 
  -3  35   6       19.23       24.02     10.22 o 
  -6   1   7      217.15      212.78     10.39 o 
  -5   1   7     2319.88     2081.55     35.48 o 
  -4   1   7     4927.60     4648.63     69.56 o 
  -3   1   7      861.78      840.11     18.22 o 
  -2   1   7      197.29      202.51     13.65 o 
  -1   1   7      136.79      126.30     12.07 o 
   0   1   7       23.55       20.61      9.83 o 
   1   1   7        3.50        5.85      9.86 o 
  -7   2   7       14.15       27.30     12.15 o 
  -6   2   7        1.14       13.12      5.38 o 
  -4   2   7      409.46      640.36     25.83 o 
  -3   2   7      158.76      171.90      7.75 o 
  -2   2   7       79.08       86.51     11.72 o 
  -1   2   7      121.01      137.79     13.00 o 
   0   2   7        5.88        7.10      8.67 o 
   1   2   7       24.83       49.90     12.48 o 
  -7   3   7      136.69      151.65     12.79 o 
  -6   3   7      262.03      265.92     11.77 o 
  -5   3   7     2109.74     1942.44     39.64 o 
  -4   3   7     4659.28     4482.30     67.38 o 
  -3   3   7     1405.98     1409.04     26.24 o 
  -2   3   7       26.08       33.49      8.25 o 
  -1   3   7      109.93      139.28     14.89 o 
   0   3   7       52.25       64.19     17.46 o 
   1   3   7      144.06      171.44     15.88 o 
  -7   4   7        4.55       13.76      7.88 o 
  -6   4   7      202.08      194.75     10.31 o 
  -5   4   7      188.10      172.74     12.60 o 
  -4   4   7      597.75      778.80     20.57 o 
  -3   4   7      723.53      723.46     16.49 o 
  -2   4   7       27.86       50.35      9.29 o 
  -1   4   7      529.59      542.83     23.33 o 
   0   4   7       16.45       56.81     11.23 o 
   1   4   7      242.44      255.23     26.96 o 
  -7   5   7      176.35      178.97     13.50 o 
  -6   5   7      290.59      290.40     12.51 o 
  -5   5   7      122.38      157.88      9.04 o 
  -4   5   7      306.49      310.76     12.20 o 
  -3   5   7      396.36      356.40     13.44 o 
  -2   5   7      330.67      315.95     14.52 o 
  -1   5   7      780.79      775.26     58.54 o 
   0   5   7      528.77      467.95     22.39 o 
   1   5   7      234.74      275.52     27.90 o 
  -7   6   7        8.00       27.47      9.67 o 
  -6   6   7      288.03      271.16     12.27 o 
  -5   6   7      937.06      762.83     20.78 o 
  -4   6   7        0.81       10.20      4.59 o 
  -3   6   7      108.66      143.37      8.63 o 
  -1   6   7      340.80      446.21     21.04 o 
   1   6   7        4.79       67.45     19.34 o 
  -7   7   7      360.03      369.62     19.03 o 
  -6   7   7       98.65      104.22     13.18 o 
  -5   7   7      248.67      241.91     11.09 o 
  -4   7   7      425.67      348.37     13.04 o 
  -3   7   7      265.27      249.85      8.92 o 
  -2   7   7     1248.61     1195.55     29.36 o 
  -1   7   7     1456.03     1388.27     51.04 o 
   0   7   7     1372.06     1286.63     40.33 o 
   1   7   7      243.73      235.20     25.59 o 
  -7   8   7       70.03      121.41     16.86 o 
  -6   8   7        1.16       29.93      8.47 o 
  -5   8   7       69.34       99.82      8.33 o 
  -4   8   7       25.35       34.17      5.96 o 
  -3   8   7      148.85      208.62     11.52 o 
  -2   8   7      408.06      394.57     15.79 o 
   1   8   7        1.75       68.64     13.44 o 
  -7   9   7      321.47      338.43     18.82 o 
  -6   9   7      692.94      661.27     25.07 o 
  -5   9   7        6.39       12.02      5.10 o 
  -4   9   7       25.03       19.22      4.48 o 
  -3   9   7      731.70      699.32     16.23 o 
  -2   9   7      421.41      426.11     12.52 o 
  -1   9   7      543.50      524.59     16.75 o 
   0   9   7      859.97      752.27     28.93 o 
   1   9   7      254.72      273.14     22.76 o 
  -7  10   7      356.06      362.76     31.93 o 
  -6  10   7      241.47      248.49     17.63 o 
  -5  10   7      273.06      190.81     10.15 o 
  -4  10   7       78.07       67.56      6.33 o 
  -3  10   7      536.01      597.67     14.82 o 
  -2  10   7      380.40      391.57     12.01 o 
  -1  10   7       68.43      119.28      9.02 o 
  -7  11   7      318.74      363.41     19.47 o 
  -6  11   7      443.22      459.01     39.11 o 
  -5  11   7        1.99       17.70      5.46 o 
  -4  11   7      115.92      110.77      7.50 o 
  -3  11   7      217.92      235.35     10.41 o 
  -2  11   7      619.61      622.98     15.82 o 
  -1  11   7      415.93      377.20     14.29 o 
   0  11   7      423.42      396.28     16.74 o 
  -7  12   7      135.38      203.71     15.30 o 
  -6  12   7       66.10      106.53     11.51 o 
  -5  12   7      261.17      213.77     10.75 o 
  -4  12   7        9.35        9.99      4.43 o 
  -3  12   7      337.30      324.63     10.77 o 
  -2  12   7      215.22      209.15      9.03 o 
  -1  12   7       23.21       59.44      9.55 o 
   0  12   7        8.25       52.37      9.97 o 
  -7  13   7      297.13      329.11     38.56 o 
  -6  13   7      656.10      655.45     35.99 o 
  -5  13   7      438.15      418.49     15.20 o 
  -4  13   7      309.98      265.69      9.97 o 
  -3  13   7      547.54      565.92     14.72 o 
  -2  13   7      529.42      532.43     14.66 o 
  -1  13   7      245.60      219.27     11.16 o 
   0  13   7       86.13      100.25     12.55 o 
  -7  14   7        0.29       18.85      9.01 o 
  -6  14   7       10.58       63.38     11.08 o 
  -5  14   7       13.43       52.73      9.02 o 
  -4  14   7      150.79      153.14      8.25 o 
  -3  14   7      667.90      620.09     15.63 o 
  -2  14   7      123.08      167.82      9.76 o 
  -1  14   7       15.83       47.50      7.34 o 
   0  14   7        1.56        1.50      7.74 o 
  -7  15   7      125.99      149.21     15.84 o 
  -6  15   7      460.18      440.16     26.79 o 
  -5  15   7      993.64      891.89     30.14 o 
  -4  15   7      942.02      868.73     27.95 o 
  -3  15   7      584.15      610.54     15.65 o 
  -2  15   7      631.49      613.61     18.29 o 
  -1  15   7      239.56      206.93     11.05 o 
   0  15   7       20.19       21.46      9.19 o 
  -6  16   7       12.74       39.44     10.23 o 
  -5  16   7       19.73       76.72     10.69 o 
  -4  16   7        9.89       80.43     11.10 o 
  -3  16   7        3.64       36.40      5.49 o 
  -2  16   7       83.29      128.17      7.98 o 
  -1  16   7        9.96       19.01      6.63 o 
   0  16   7        3.86        0.64      8.11 o 
  -6  17   7      165.32      198.21     20.72 o 
  -5  17   7      761.22      728.95     39.37 o 
  -4  17   7      814.91      775.79     18.45 o 
  -3  17   7      388.26      398.08     12.56 o 
  -2  17   7      250.85      268.80     10.73 o 
  -1  17   7       16.65       29.75      7.03 o 
   0  17   7        6.16       -2.73      8.13 o 
  -6  18   7       97.55      110.96     18.83 o 
  -5  18   7        8.60       58.03      9.71 o 
  -4  18   7       48.96      109.00      8.76 o 
  -3  18   7      143.38      142.99      8.00 o 
  -2  18   7      114.08      135.36      8.23 o 
  -1  18   7      196.86      188.69     11.29 o 
   0  18   7        1.59       -9.04      7.62 o 
  -6  19   7      133.39      157.32     23.96 o 
  -5  19   7      720.19      686.24     26.72 o 
  -4  19   7      901.36      853.02     19.90 o 
  -3  19   7      182.78      243.12     10.10 o 
  -2  19   7       72.10      126.21      8.07 o 
  -1  19   7       37.63       73.05     11.14 o 
   0  19   7       13.36       16.55      9.66 o 
  -6  20   7      108.24      120.91     14.25 o 
  -5  20   7       23.37       60.71     11.00 o 
  -4  20   7      390.69      443.98     13.74 o 
  -3  20   7      795.81      738.47     19.30 o 
  -2  20   7      705.80      635.24     17.23 o 
  -1  20   7      173.83      171.25     13.62 o 
   0  20   7        5.65       14.00      9.41 o 
  -6  21   7       13.87       18.86      8.99 o 
  -5  21   7      186.43      179.39     14.16 o 
  -4  21   7       44.60       75.16      8.64 o 
  -3  21   7       10.11       47.47      6.54 o 
  -2  21   7      192.42      223.31     10.39 o 
  -1  21   7      261.70      247.64     15.96 o 
   0  21   7      204.63      174.76     14.95 o 
  -6  22   7       25.27       19.61      9.51 o 
  -5  22   7      185.33      146.79     13.18 o 
  -4  22   7      151.69      127.44     10.32 o 
  -3  22   7       29.95       48.39      6.56 o 
  -2  22   7       71.98      100.85      8.56 o 
  -1  22   7       51.74      100.26     12.90 o 
   0  22   7       15.18       59.41     12.38 o 
  -6  23   7        1.33        5.51      8.49 o 
  -5  23   7       14.73       20.08     10.06 o 
  -4  23   7        2.26        0.55      5.89 o 
  -3  23   7      215.24      243.50     10.50 o 
  -2  23   7      499.40      480.06     15.23 o 
  -1  23   7      580.31      527.51     23.08 o 
  -6  24   7       71.25       90.12     13.57 o 
  -5  24   7        0.50        2.91      7.42 o 
  -4  24   7        2.04        5.60      6.19 o 
  -3  24   7       97.57      102.51      8.46 o 
  -2  24   7      140.38      149.45      8.95 o 
  -1  24   7       43.13       81.01     12.26 o 
  -5  25   7      105.75      103.41     13.48 o 
  -4  25   7      133.11      147.68     10.19 o 
  -3  25   7      196.10      200.46     10.04 o 
  -2  25   7      268.68      257.11     11.49 o 
  -1  25   7      146.62      164.91     14.32 o 
  -5  26   7        7.74       17.48      8.59 o 
  -4  26   7        1.11        3.65      5.85 o 
  -3  26   7       16.85       15.21      5.84 o 
  -2  26   7        4.97       31.22      7.66 o 
  -1  26   7       94.49      110.83     14.10 o 
  -5  27   7      233.77      217.80     18.70 o 
  -4  27   7       51.80       57.34      8.69 o 
  -3  27   7        5.99        4.45      5.13 o 
  -2  27   7       18.93       27.09      8.01 o 
  -1  27   7        9.23       19.60     10.04 o 
  -5  28   7        5.18       25.06      9.69 o 
  -4  28   7       64.67       62.09      9.09 o 
  -3  28   7       17.82       18.01      6.85 o 
  -2  28   7        5.74       27.09      7.88 o 
  -1  28   7       91.51      101.98     13.87 o 
  -5  29   7      192.10      188.14     21.27 o 
  -4  29   7      190.34      212.49     12.63 o 
  -3  29   7      264.62      273.26     19.08 o 
  -2  29   7      350.41      353.68     15.99 o 
  -4  30   7       14.61       30.60      7.73 o 
  -3  30   7       68.11       82.36      9.91 o 
  -2  30   7       70.48      106.52     11.35 o 
  -4  31   7      296.38      289.89     15.19 o 
  -3  31   7      105.62      109.94     11.18 o 
  -2  31   7       68.46       68.70     10.13 o 
  -3  32   7       66.55       67.90     14.21 o 
  -7   0   8      157.89      150.38     18.06 o 
  -6   0   8      288.64      255.66     21.57 o 
  -5   0   8        2.14        1.11      8.56 o 
  -4   0   8       28.62       54.07      8.60 o 
  -3   0   8     1009.89     1036.54     31.71 o 
  -2   0   8     1773.93     1705.57     68.71 o 
  -1   0   8     1103.98      987.85     49.71 o 
   0   0   8      554.35      479.05     34.75 o 
  -7   1   8       27.28       48.42      9.80 o 
  -6   1   8       14.20       17.58     10.23 o 
  -5   1   8        0.04        1.25      6.17 o 
  -4   1   8      127.68      108.61      8.43 o 
  -3   1   8      204.35      220.82     11.45 o 
  -1   1   8       11.24      116.73     22.43 o 
  -7   2   8      389.08      386.78     27.48 o 
  -6   2   8      141.34      124.09     11.41 o 
  -5   2   8       30.05       31.37      6.03 o 
  -4   2   8       71.09       84.78     18.37 o 
  -3   2   8      138.60      179.76     10.66 o 
  -2   2   8       64.27      100.58     12.68 o 
  -1   2   8       89.00      123.71     14.76 o 
   0   2   8      368.97      339.97     20.45 o 
  -7   3   8      144.13      168.36     18.92 o 
  -6   3   8       34.78       52.30      9.68 o 
  -5   3   8       67.22       71.59      7.91 o 
  -4   3   8      336.79      299.42     12.67 o 
  -3   3   8      980.48      928.08     27.82 o 
  -2   3   8      435.18      429.84     21.12 o 
  -1   3   8       78.29       98.10     13.60 o 
   0   3   8        5.36       82.75     13.83 o 
  -7   4   8      343.34      337.06     26.62 o 
  -6   4   8      475.14      429.33     15.64 o 
  -5   4   8      196.55      235.10     17.23 o 
  -4   4   8      329.78      340.82     13.60 o 
  -3   4   8      424.95      486.42     17.20 o 
  -2   4   8      238.03      274.24     17.12 o 
  -1   4   8      263.32      253.86     17.22 o 
   0   4   8      244.03      235.10     17.85 o 
  -7   5   8       58.85      104.17     18.75 o 
  -6   5   8        8.13       57.58      7.42 o 
  -5   5   8      309.17      365.34     14.14 o 
  -3   5   8      562.48      583.24     19.07 o 
  -2   5   8      211.20      188.71     14.59 o 
  -1   5   8       16.92       30.30     13.44 o 
   0   5   8        0.68        4.65      9.91 o 
  -7   6   8      351.73      329.55     18.14 o 
  -6   6   8      829.48      796.17     22.72 o 
  -5   6   8     1901.81     1785.38     38.60 o 
  -4   6   8     1739.22     1655.48     36.71 o 
  -3   6   8      396.41      457.98     20.86 o 
  -2   6   8      109.79      128.12     13.03 o 
  -1   6   8       10.59       11.98     11.81 o 
   0   6   8       10.40      -10.38      9.17 o 
  -7   7   8       62.72       94.68     12.53 o 
  -6   7   8       30.33       64.99      7.98 o 
  -5   7   8      254.96      335.49     13.81 o 
  -3   7   8      131.10      185.55     10.84 o 
  -2   7   8        0.21        8.80      7.23 o 
  -1   7   8       45.79       35.75     10.31 o 
   0   7   8        0.04       -6.95     10.32 o 
  -7   8   8      108.28      145.65     12.86 o 
  -6   8   8      169.97      196.37     13.14 o 
  -5   8   8      935.29      861.57     23.61 o 
  -4   8   8     1807.70     1613.22     36.28 o 
  -3   8   8      571.39      530.09     18.25 o 
  -2   8   8       98.46       85.09     11.89 o 
  -1   8   8       59.16       64.61     11.95 o 
   0   8   8       26.12       60.60     19.17 o 
  -7   9   8       29.04       47.60     10.42 o 
  -6   9   8      409.73      378.69     21.91 o 
  -5   9   8      185.29      219.83     13.53 o 
  -3   9   8       38.40       84.96      9.21 o 
  -2   9   8       17.36       26.32      9.80 o 
  -1   9   8      227.61      221.73     16.06 o 
   0   9   8       14.33       15.32     15.75 o 
  -7  10   8      281.28      252.14     16.38 o 
  -6  10   8      648.85      696.58     26.66 o 
  -5  10   8     1108.65     1107.67     28.07 o 
  -4  10   8     1337.48     1156.71     28.95 o 
  -3  10   8      313.53      317.48     14.12 o 
  -2  10   8       92.04      108.43     13.07 o 
  -1  10   8      219.61      237.49     16.58 o 
   0  10   8      149.65      163.31     25.42 o 
  -7  11   8       61.33       85.19     12.42 o 
  -6  11   8      468.64      443.09     39.93 o 
  -5  11   8      214.22      241.39     12.21 o 
  -4  11   8      179.54      212.64     12.42 o 
  -3  11   8       87.36       98.36      9.65 o 
  -2  11   8       95.23      125.68     13.76 o 
  -1  11   8      193.69      164.04     14.10 o 
   0  11   8        0.41       29.10     15.06 o 
  -7  12   8       84.67      106.78     13.59 o 
  -6  12   8      122.35      151.29     12.69 o 
  -5  12   8      317.54      308.64     13.62 o 
  -4  12   8      319.03      310.72     12.07 o 
  -3  12   8      143.24      149.11     10.19 o 
  -2  12   8       49.69       48.94      9.94 o 
  -1  12   8      104.43      120.21     14.12 o 
  -7  13   8       69.49       85.09     13.00 o 
  -6  13   8      162.37      176.02     18.06 o 
  -5  13   8       36.96       36.80      7.12 o 
  -4  13   8      133.12      126.47      7.86 o 
  -3  13   8      132.56      135.22      9.79 o 
  -2  13   8       59.06       98.91     12.68 o 
  -1  13   8      248.48      212.21     15.95 o 
  -7  14   8       75.86       82.11     18.40 o 
  -6  14   8       20.37       16.75      8.07 o 
  -5  14   8       13.68        3.94      5.46 o 
  -4  14   8       21.51       25.42      5.54 o 
  -3  14   8      155.25      185.18      9.02 o 
  -2  14   8      147.48      156.88     10.95 o 
  -1  14   8      242.14      242.98     16.84 o 
  -6  15   8        0.45       -2.48      6.59 o 
  -5  15   8        9.14       -1.13      5.11 o 
  -4  15   8       60.09       58.31      8.64 o 
  -3  15   8       62.12       85.24      7.51 o 
  -2  15   8       61.12       98.82     10.53 o 
  -1  15   8       13.96       76.36     12.30 o 
  -6  16   8       70.51       88.43     12.64 o 
  -5  16   8        1.11       -8.27      5.52 o 
  -4  16   8        1.05       -2.66      4.28 o 
  -3  16   8      414.86      418.08     13.47 o 
  -2  16   8      582.80      544.68     16.08 o 
  -1  16   8      482.15      385.75     30.38 o 
  -6  17   8       22.09       11.81      8.19 o 
  -5  17   8        6.21       -6.62      6.46 o 
  -4  17   8       38.73       40.63      6.31 o 
  -3  17   8        3.34       36.83      6.05 o 
  -2  17   8       15.24       60.11      7.26 o 
  -1  17   8       14.98       51.53     17.20 o 
  -6  18   8       40.58       37.02      9.91 o 
  -5  18   8        1.18        0.94      6.99 o 
  -4  18   8        6.78        7.29      5.03 o 
  -3  18   8      212.97      206.86      9.92 o 
  -2  18   8      261.13      236.44     10.98 o 
  -1  18   8      146.07      157.87     15.11 o 
  -6  19   8      141.35      133.93     15.07 o 
  -5  19   8       89.63      103.96     29.48 o 
  -4  19   8       16.76       18.47      5.47 o 
  -3  19   8      207.89      191.51     11.41 o 
  -2  19   8      199.72      223.05     10.85 o 
  -1  19   8      135.84      155.71     13.43 o 
  -6  20   8       84.95       94.57     13.19 o 
  -5  20   8      303.46      289.00     22.08 o 
  -4  20   8      295.85      293.57     11.74 o 
  -3  20   8      392.30      389.04     13.54 o 
  -2  20   8      545.47      567.21     17.10 o 
  -1  20   8      141.50      151.10     14.72 o 
  -6  21   8      101.69      125.05     14.65 o 
  -5  21   8       43.63       81.33      9.74 o 
  -4  21   8       86.34      123.41      9.14 o 
  -3  21   8       58.65       91.21      8.63 o 
  -2  21   8       66.48      134.49      9.59 o 
  -1  21   8      150.19      150.00     15.05 o 
  -6  22   8      159.58      154.13     14.15 o 
  -5  22   8      390.16      431.33     21.96 o 
  -4  22   8      305.96      322.09     26.09 o 
  -3  22   8      238.27      244.44     11.24 o 
  -2  22   8      237.39      246.10     11.65 o 
  -5  23   8       16.35       72.82     12.38 o 
  -4  23   8       18.09       52.26      7.23 o 
  -3  23   8      108.67      122.06      9.75 o 
  -2  23   8       50.67       83.77     10.36 o 
  -5  24   8      768.93      752.96     43.50 o 
  -4  24   8      547.86      549.21     19.37 o 
  -3  24   8      123.72      132.58      9.86 o 
  -2  24   8      120.52      117.97     11.50 o 
  -4  25   8        2.86       49.85      8.33 o 
  -3  25   8        4.57       14.45      6.03 o 
  -2  25   8        7.53       27.56      8.16 o 
  -5  26   8      388.03      387.93     18.71 o 
  -4  26   8      129.55      133.28     11.44 o 
  -3  26   8        9.50       14.72      6.51 o 
  -2  26   8      155.53      157.55     12.03 o 
  -5  27   8        0.33       11.57      8.28 o 
  -4  27   8       45.38       62.45     10.05 o 
  -3  27   8      141.71      131.62      9.85 o 
  -4  28   8       18.96       24.43      7.47 o 
  -3  28   8        4.74       10.73      5.78 o 
  -7   1   9      567.48      588.40     25.35 o 
  -6   1   9      868.84      825.67     34.92 o 
  -5   1   9      553.10      500.02     22.51 o 
  -4   1   9      302.74      313.84     18.04 o 
  -3   1   9      123.67      128.28     13.41 o 
  -2   1   9      151.81      149.36     15.26 o 
  -1   1   9       95.76      108.36     20.89 o 
  -7   2   9      199.19      204.93     15.15 o 
  -6   2   9       90.69      147.54     13.02 o 
  -5   2   9        5.60       53.23     12.32 o 
  -4   2   9      242.57      233.41     15.64 o 
  -3   2   9      255.25      207.54     15.46 o 
  -2   2   9      147.85      148.09     15.11 o 
  -1   2   9       49.97       65.39     18.23 o 
  -7   3   9      232.39      246.54     16.39 o 
  -6   3   9      423.29      395.52     20.06 o 
  -5   3   9      541.78      497.98     22.45 o 
  -4   3   9      767.73      784.83     30.43 o 
  -3   3   9      452.66      449.91     22.21 o 
  -2   3   9       22.71       69.71     12.36 o 
  -1   3   9       32.40       74.86     13.23 o 
  -7   4   9      237.93      222.54     22.34 o 
  -6   4   9      413.93      382.77     19.75 o 
  -5   4   9       42.16       39.04      9.56 o 
  -4   4   9      244.64      279.26     13.51 o 
  -3   4   9      223.75      236.44     16.31 o 
  -2   4   9      159.67      157.80     14.89 o 
  -1   4   9      223.03      231.30     17.67 o 
  -7   5   9      257.23      295.97     25.59 o 
  -6   5   9      259.46      282.87     16.97 o 
  -5   5   9        8.47       21.58      6.06 o 
  -4   5   9       21.88       43.16      7.62 o 
  -3   5   9      139.79      129.39     12.95 o 
  -2   5   9      180.72      165.06     14.95 o 
  -1   5   9      230.48      246.03     20.84 o 
  -7   6   9      118.82      136.26     21.06 o 
  -6   6   9      463.83      444.40     21.39 o 
  -5   6   9      221.49      191.65     11.13 o 
  -4   6   9        6.41        3.64      5.82 o 
  -3   6   9        3.54       24.67      9.04 o 
  -2   6   9       62.42       86.66     13.13 o 
  -1   6   9      133.17      148.67     22.68 o 
  -7   7   9      134.68      127.95     18.23 o 
  -6   7   9       10.10       29.31      8.71 o 
  -5   7   9       68.13       63.98      8.26 o 
  -4   7   9       27.93       12.23      6.36 o 
  -3   7   9      165.93      179.63     11.57 o 
  -2   7   9      186.00      160.10     14.73 o 
  -1   7   9      256.10      214.89     16.67 o 
  -7   8   9       49.89       48.10     14.81 o 
  -6   8   9       43.32       52.93      8.06 o 
  -5   8   9       28.50       33.66      7.18 o 
  -4   8   9       13.05       26.05      6.85 o 
  -3   8   9        6.60       49.80      8.20 o 
  -2   8   9        1.05       21.56      9.37 o 
  -1   8   9        0.58       30.92     10.68 o 
  -7   9   9       46.28       43.57     14.64 o 
  -6   9   9       26.50       29.43      7.02 o 
  -5   9   9        7.90       23.85      6.53 o 
  -4   9   9      294.26      304.34     14.22 o 
  -3   9   9      494.32      475.22     18.55 o 
  -2   9   9      108.69      102.03     14.46 o 
  -1   9   9       87.96      104.47     14.64 o 
  -7  10   9       35.19       40.21     10.13 o 
  -6  10   9       14.86       13.44      6.24 o 
  -5  10   9      172.66      132.11      9.73 o 
  -4  10   9       14.07       41.33      7.98 o 
  -3  10   9       70.88      143.12     10.85 o 
  -2  10   9       10.11       37.28     10.68 o 
  -6  11   9       13.29       16.65      8.05 o 
  -5  11   9       44.31       66.69      9.30 o 
  -4  11   9      196.40      195.11     11.97 o 
  -3  11   9      327.58      324.44     15.64 o 
  -2  11   9      133.01      154.06     22.68 o 
  -6  12   9      102.59       79.39     11.90 o 
  -5  12   9      126.53      152.47     12.56 o 
  -4  12   9       17.48       83.35      9.61 o 
  -3  12   9      137.43      152.96     11.83 o 
  -2  12   9       30.19       47.94     10.73 o 
  -6  13   9      153.00      139.54     13.44 o 
  -5  13   9      694.42      618.32     22.33 o 
  -4  13   9     1013.93      935.08     34.51 o 
  -3  13   9      384.46      392.22     17.18 o 
  -2  13   9      163.58      156.19     14.03 o 
  -6  14   9        2.33       21.40      8.19 o 
  -5  14   9        2.49       99.57     16.67 o 
  -4  14   9      135.12      250.56     13.61 o 
  -3  14   9      191.09      204.76     13.01 o 
  -2  14   9       45.70       66.84     12.37 o 
  -6  15   9      155.66      136.03     13.91 o 
  -5  15   9      904.12      810.19     26.17 o 
  -4  15   9      981.24      856.74     25.97 o 
  -3  15   9      296.56      310.57     15.55 o 
  -2  15   9      241.74      214.20     16.31 o 
  -6  16   9        1.54       16.70      8.74 o 
  -4  16   9       18.00       87.01     10.10 o 
  -3  16   9       22.37       45.15      8.79 o 
  -2  16   9        0.67       25.80      9.98 o 
  -6  17   9      187.60      203.33     15.59 o 
  -5  17   9      530.19      540.71     19.74 o 
  -4  17   9      343.51      308.70     15.17 o 
  -3  17   9       76.22       95.77     13.63 o 
  -2  17   9      100.29       94.02     18.62 o 
  -6  18   9       22.98       46.04     10.84 o 
  -5  18   9       17.29       72.11      9.11 o 
  -4  18   9       79.87       91.17     10.62 o 
  -3  18   9       79.10       80.72     10.59 o 
  -2  18   9       12.39       22.26      9.92 o 
  -6  19   9      316.93      315.97     19.76 o 
  -5  19   9      571.47      538.99     29.66 o 
  -4  19   9      211.85      213.48     13.03 o 
  -3  19   9       13.92       45.13      8.91 o 
  -5  20   9       21.12       51.71     10.76 o 
  -4  20   9      162.19      168.02     11.88 o 
  -3  20   9      242.91      208.63     13.36 o 
  -5  21   9      139.27      174.85     12.07 o 
  -4  21   9       16.56       26.78      9.79 o 
  -3  21   9        4.75       23.33      7.64 o 
  -5  22   9       79.56       86.79     10.53 o 
  -4  22   9        0.33        6.06      5.75 o 
  -3  22   9       11.13        4.97      7.16 o 
  -5  23   9       14.11        9.53      6.93 o 
  -4  23   9       76.26       64.82      8.31 o 
  -3  23   9        4.98        4.38      7.10 o 
  -4  24   9        6.59       12.64      6.47 o 
  -6   0  10       19.02       -2.57      9.67 o 
  -5   0  10        7.69        8.30     11.13 o 
  -4   0  10      185.82      207.81     22.85 o 
  -3   0  10      787.44      710.58     43.13 o 
  -6   1  10       30.34       22.78     13.18 o 
  -5   1  10        0.02       -8.67      6.68 o 
  -4   1  10       90.05      103.59     14.20 o 
  -3   1  10       42.61      112.16     14.86 o 
  -6   2  10       33.19       33.01      9.50 o 
  -5   2  10       20.52        8.68      7.41 o 
  -4   2  10       10.44       45.20     11.04 o 
  -3   2  10       80.57      119.78     15.89 o 
  -6   3  10      108.26       99.19     13.25 o 
  -5   3  10       29.06       25.80      9.00 o 
  -4   3  10      134.06      137.58     14.45 o 
  -3   3  10      216.56      195.68     16.74 o 
  -6   4  10      184.80      198.39     15.58 o 
  -5   4  10       85.97      126.05     14.51 o 
  -4   4  10      267.95      292.82     18.91 o 
  -3   4  10      179.94      180.55     16.09 o 
  -6   5  10       16.11       43.58     10.22 o 
  -5   5  10      139.45      171.34     14.66 o 
  -4   5  10        2.39       86.76     13.56 o 
  -3   5  10       23.59       65.18     12.05 o 
  -6   6  10      248.94      228.05     16.69 o 
  -5   6  10      465.64      432.18     22.48 o 
  -4   6  10      662.22      648.31     28.35 o 
  -3   6  10      378.65      356.34     21.45 o 
  -6   7  10       51.06       55.31     11.47 o 
  -5   7  10       82.35      126.54     14.52 o 
  -3   7  10        2.12       46.47     10.98 o 
  -6   8  10      130.77      154.38     15.21 o 
  -5   8  10      380.78      334.19     19.82 o 
  -4   8  10      605.05      546.17     27.70 o 
  -3   8  10      267.90      212.69     17.10 o 
  -6   9  10       37.59       83.86     12.88 o 
  -5   9  10       17.06       69.86     11.89 o 
  -3   9  10        1.13       29.87     10.42 o 
  -6  10  10      420.95      424.98     22.44 o 
  -5  10  10      528.36      518.72     19.75 o 
  -4  10  10      314.05      316.28     15.99 o 
  -3  10  10       75.75       84.74     13.86 o 
  -6  11  10      147.72      157.53     14.46 o 
  -5  11  10       18.65       56.51      9.76 o 
  -4  11  10       95.47       90.41     10.84 o 
  -3  11  10       60.76       50.80     12.25 o 
  -6  12  10      116.31      142.22     11.23 o 
  -5  12  10      151.36      167.08     11.74 o 
  -4  12  10       15.55       38.04      8.51 o 
  -3  12  10       10.71       22.81     10.11 o 
  -6  13  10       98.35      105.79     11.20 o 
  -5  13  10        5.16       16.37      7.06 o 
  -4  13  10      114.43      111.31     11.97 o 
  -3  13  10       49.00       38.29     11.21 o 
  -6  14  10       93.69       92.27     14.72 o 
  -5  14  10       19.04       21.60      7.78 o 
  -4  14  10       14.40       24.83      8.00 o 
  -3  14  10        0.90        2.87      8.87 o 
  -5  15  10        9.75       19.55      7.72 o 
  -4  15  10       78.51       64.24     10.07 o 
  -5  16  10       84.93       87.40     10.74 o 
  -4  16  10        0.92        5.00      6.70 o 
  -5  17  10        0.04        6.99      6.64 o 
  -4  17  10        1.30       -1.57      6.59 o 
  -5   1  11      177.45      171.18     15.93 o 
  -5   2  11        0.69       20.73      9.53 o 
  -5   3  11      118.63      119.98     15.46 o 
  -5   4  11        9.61       11.66      8.99 o 
  -5   5  11       17.06       20.48      9.64 o 
  -5   6  11       29.12       22.35      9.83 o 
                                                 
